# Supplementary material for: Genome-wide analyses of the relict gull (Larus relictus): insights and evolutionary implications
Source: BMC Genomics. 2021 Apr 29;22:311. doi: 10.1186/s12864-021-07616-z (PMC8082828; doi:10.1186/s12864-021-07616-z)
Supplement: Supplementary file 4 — Additional file 4: Table S13. Statistics of Larus relictus positively selected genes. [file 12864_2021_7616_MOESM4_ESM.xlsx]

## Sheet: relict.Paml_branch_site_all
#gene	branch_pvalue	sites	gene_family
EVM0012072	0	238,T,0.993** 240,K,0.999** 241,P,0.995** 242,V,0.976* 254,V,0.997** 255,I,0.993** 256,V,0.993** 257,Y,0.999**	OG0000210
EVM0011992	0	23,L,0.996** 24,S,0.991** 25,S,0.965* 27,W,0.965* 28,T,0.977* 33,S,0.956* 331,G,0.987* 332,L,0.996**	OG0000219		Table S13- Statistics of Larus relictus positively selected genes. * represents a significance greater than 0.95. ** represents extremely significant, with significance greater than 0.99.
EVM0006967	0	44,E,0.967* 47,S,0.959* 71,A,0.960* 108,G,0.963*	OG0000263
EVM0014514	0	208,R,0.994** 215,S,0.998** 216,K,0.963* 218,H,0.966* 221,Q,1.000** 222,S,1.000** 223,S,0.998** 224,C,0.999** 225,C,1.000** 226,L,0.997** 227,F,0.998** 228,S,0.964* 229,K,0.996** 232,S,0.997** 233,N,1.000** 234,R,0.999** 236,P,0.998** 238,C,1.000** 255,L,1.000** 256,S,0.998** 257,L,0.998** 258,F,1.000** 259,P,0.999** 261,C,0.998** 262,P,0.999** 264,Q,1.000** 265,D,0.998** 267,R,0.998** 268,V,0.99…	OG0000301
EVM0004116	0.00672565	271,R,0.993**	OG0000333
EVM0000631	0.00156142	278,M,0.962*	OG0000342
EVM0003448	0.000497979	1,L,0.980* 2,F,0.995** 3,S,0.980* 4,F,0.995**	OG0000358
EVM0005254	0	737,S,0.998** 739,M,1.000** 740,N,0.998** 742,V,0.999** 744,S,1.000** 747,L,0.998** 748,L,0.998** 749,S,0.999** 750,P,0.998** 752,R,0.999** 753,V,0.952* 754,L,0.998** 756,Q,1.000** 758,I,0.998** 759,N,0.974* 764,S,0.999** 766,A,0.973* 768,C,0.999** 769,Q,0.997** 774,E,1.000** 775,E,1.000** 776,F,0.998** 778,I,0.953* 779,M,0.991** 780,K,1.000** 781,T,0.997** 783,E,0.993** 784,G,0.954* 785,E,1.000*…	OG0000381
EVM0003202	0	51,A,0.996** 52,F,0.998** 111,S,0.969* 112,S,0.994** 113,R,0.972* 114,T,0.967* 116,S,0.955* 117,P,0.994** 118,D,0.963*	OG0000386
EVM0010022	0	761,G,0.988* 763,A,0.996** 765,Y,0.997** 769,S,0.988* 773,L,0.955* 776,I,0.987*	OG0000388
EVM0015603	0	139,G,0.989* 140,V,0.997** 148,I,0.996** 149,I,0.997** 151,L,0.986* 152,Y,0.999** 153,G,0.998** 154,D,0.997** 161,I,0.958* 163,A,0.997** 164,A,0.953* 165,A,0.999** 166,V,0.999** 172,Q,0.996** 175,C,0.996** 176,S,0.995** 177,A,0.996** 185,T,0.996** 191,S,0.996** 192,V,0.996** 193,G,0.996** 194,D,0.996** 196,K,0.995** 198,N,0.999** 199,D,0.996** 200,T,0.996** 201,D,0.996** 205,G,0.998** 206,P,0.950…	OG0000402
EVM0015170	6.757e-06	483,S,0.971*	OG0000415
EVM0012382	0	403,E,0.993** 405,H,0.999** 410,Q,0.994** 411,N,0.992** 412,L,0.993** 413,N,0.995** 415,D,0.994** 420,R,0.995** 421,C,0.994** 422,Q,0.985* 478,S,0.994** 481,H,0.999** 483,C,0.995** 486,E,0.987* 487,E,0.995** 488,D,0.991** 490,F,0.995** 491,K,0.999** 492,Q,0.995** 495,V,0.997** 496,K,0.996** 497,E,0.994** 499,L,0.994** 504,R,0.999** 506,M,0.988* 508,Q,0.994** 512,A,0.951* 515,T,0.989* 517,T,0.999*…	OG0000423
EVM0017640	4e-09	527,W,0.962* 532,Q,0.958* 535,C,0.976*	OG0000450
EVM0014111	0	1121,A,0.978* 1127,A,0.986* 1128,S,0.968*	OG0000483
EVM0011393	0	103,G,0.993** 105,G,1.000** 109,G,0.998** 110,L,1.000** 111,V,0.966* 119,V,0.980* 121,P,1.000** 157,P,1.000** 162,G,0.994** 164,L,1.000** 209,Q,0.996** 229,L,0.997**	OG0000488
EVM0015668	0	353,S,0.957* 354,P,0.996** 355,N,0.987* 356,A,0.999** 360,L,0.982* 361,G,0.952* 362,V,0.996** 363,P,0.994** 365,G,0.998** 366,G,0.981* 368,S,0.995** 374,G,0.981* 375,A,0.960* 385,G,0.999** 387,I,0.992** 389,T,0.962* 391,P,0.996** 396,G,0.998** 404,R,0.986* 405,A,0.958* 410,P,0.996** 411,H,0.996**	OG0000490
EVM0014971	2.6e-08	476,S,0.977* 486,L,0.962*	OG0000496
EVM0013745	0	66,A,0.988* 68,V,0.997** 69,I,0.955* 71,T,0.988* 72,I,0.955*	OG0000503
EVM0013237	0	1566,G,0.998** 1567,P,0.999** 1568,L,0.999** 1571,L,0.995** 1572,T,0.996** 1573,S,0.991** 1574,P,0.992** 1575,V,0.995** 1578,N,0.995** 1579,F,0.975* 1581,F,0.975* 1582,L,0.995** 1583,F,0.999** 1584,P,0.995** 1736,E,0.995** 1738,E,0.999**	OG0000521
EVM0008050	4.82e-07	269,E,0.995** 272,D,0.975*	OG0000524
EVM0012235	0.00427882	16,R,0.973*	OG0000547
EVM0017475	0	2,H,0.999** 112,C,0.997** 113,L,0.989* 129,K,0.999** 131,E,0.997** 152,A,0.998** 156,P,0.991** 157,G,0.998** 159,L,0.996** 160,R,0.999** 251,Y,0.996** 252,C,0.996** 253,Q,0.999** 254,I,0.995** 261,R,0.958* 262,N,0.996** 264,L,0.970* 266,L,0.999** 269,R,0.996** 270,S,0.995**	OG0000552
EVM0001489	0	215,K,0.987* 216,I,0.999** 217,Q,1.000** 218,P,0.987* 219,G,0.990* 220,L,0.987* 221,P,0.987* 222,I,0.988* 223,Y,0.999** 224,E,0.999** 225,C,0.998** 227,S,0.987* 229,C,0.999** 230,R,0.999** 231,C,0.999** 232,T,0.987* 233,L,0.993** 235,I,0.989* 236,F,0.988* 237,R,0.996** 238,T,0.988* 239,N,0.987* 240,N,0.999** 241,T,1.000** 242,S,0.987*	OG0000557
EVM0010004	0	1,Q,0.987* 48,E,0.989* 49,S,0.989* 50,H,0.976* 51,L,0.954*	OG0000561
EVM0010314	0	4,D,0.983* 7,F,0.981* 8,D,0.982* 9,P,0.980* 10,D,0.982* 11,S,0.996** 13,Q,0.981*	OG0000582
EVM0007280	0	1,F,0.998** 2,Y,0.996** 3,L,0.981* 4,L,1.000** 5,F,0.973* 6,Q,0.976* 66,K,0.974* 68,N,0.951* 69,T,0.997** 70,K,1.000** 71,I,0.999** 72,F,1.000** 73,M,0.973* 75,W,0.999** 76,C,0.997** 77,N,0.999** 78,F,0.998** 79,Q,0.997** 80,R,1.000** 81,A,1.000** 82,T,1.000** 83,V,1.000**	OG0000597
EVM0000883	2.122e-06	523,L,0.990** 524,L,0.997**	OG0000609
EVM0016806	0	781,Y,0.995** 782,S,0.995** 786,E,0.999** 792,S,0.982* 794,G,0.996** 1616,C,0.995** 1620,R,1.000** 1621,Q,0.997**	OG0000621
EVM0000829	0	1,A,0.997** 2,I,0.997** 68,E,0.991** 71,D,0.992** 77,V,0.991** 80,E,0.989* 81,L,0.997** 85,R,0.991** 90,T,0.992** 91,S,0.977*	OG0000628
EVM0012609	0	5,R,0.989* 7,S,0.994** 8,S,0.995** 10,S,0.994** 11,S,0.995** 13,S,0.993** 14,A,0.994** 15,A,0.996**	OG0000643
EVM0016366	0	419,T,0.998** 543,L,0.984* 544,I,0.987* 546,E,0.978*	OG0000647
EVM0004993	0.00485367	97,P,0.963*	OG0000655
EVM0000977	0	31,S,0.992** 33,S,0.987* 34,S,0.997** 37,A,0.992** 42,L,0.979* 44,E,0.996** 45,R,0.991**	OG0000673
EVM0006256	0	1,K,0.986* 3,N,0.995** 5,N,0.995** 8,F,0.999** 321,A,0.996**	OG0000675
EVM0011249	0	307,A,0.998** 309,S,0.999** 310,A,1.000** 312,A,0.998** 313,F,0.958* 314,R,0.998** 315,K,0.995** 316,T,0.962* 317,G,1.000** 318,V,1.000** 319,H,0.997** 320,D,0.997** 321,G,1.000** 323,F,0.998** 326,N,0.955* 327,I,0.995** 328,T,0.999** 330,T,1.000** 331,L,0.997** 332,A,1.000** 333,S,1.000** 334,I,0.960* 336,K,1.000** 337,I,0.995** 340,F,0.959* 341,F,0.999** 343,G,1.000** 344,R,0.953*	OG0000677
EVM0015016	0	1,Q,0.999** 97,Y,0.988* 98,L,0.999** 100,Q,1.000** 101,Y,0.999** 102,Q,0.999** 106,F,0.995** 110,I,0.985* 111,K,0.999** 112,Q,0.999** 113,A,0.987* 114,Y,0.993** 116,Q,1.000** 118,R,0.986* 119,P,0.999** 152,T,0.999** 153,C,0.985* 155,N,0.989* 156,S,0.999** 157,A,0.999**	OG0000682
EVM0012540	0.000161686	1,C,0.968* 23,L,0.969* 25,R,0.971*	OG0000686
EVM0002636	2.956e-06	752,N,0.996** 753,I,0.990** 754,I,0.996**	OG0000689
EVM0009352	0	19,S,0.992** 21,S,0.990* 23,S,0.998** 24,P,0.992** 26,F,0.999**	OG0000693
EVM0010904	0	260,L,0.985* 264,L,0.976* 265,K,0.999** 269,D,0.998** 270,S,0.985* 272,R,0.979* 277,W,0.986* 308,L,0.992** 311,P,0.987*	OG0000698
EVM0005354	0	2,F,0.999** 437,A,0.993** 438,L,0.993** 439,N,0.993** 441,P,0.993** 442,L,0.993** 443,F,0.998** 444,Y,0.993** 445,L,0.994** 446,L,0.993** 447,K,0.993** 696,N,0.993** 698,S,0.999** 700,P,0.993** 701,G,0.997** 702,K,0.999** 703,K,0.999** 704,S,0.999** 705,G,0.985*	OG0000734
EVM0004441	0	264,R,0.960* 265,G,0.976* 266,E,0.994**	OG0000741
EVM0007154	0	166,V,0.958* 167,V,0.960* 175,Q,0.997** 177,T,0.997** 178,E,0.996** 182,E,0.995** 183,C,0.997** 184,Y,1.000** 185,E,0.953* 187,D,0.997** 188,S,0.996** 189,L,0.996** 190,L,0.956* 193,S,0.997** 194,C,0.997** 195,S,0.974*	OG0000768
EVM0013497	6.32e-07	20,S,0.963* 21,V,0.968*	OG0000787
EVM0008916	0	148,A,0.996** 149,R,0.999** 159,S,0.996** 162,S,0.996** 163,W,0.998** 165,N,0.999** 166,M,0.999** 169,E,0.999** 171,E,0.998** 175,C,0.999** 176,E,0.989* 177,K,0.998** 178,C,0.999** 179,K,0.999** 182,Q,0.987*	OG0000804
EVM0008169	0	42,R,0.985* 43,C,0.987* 46,E,0.987* 48,L,0.998**	OG0000806
EVM0011764	0	8,V,0.998** 9,D,0.983* 11,V,0.992** 15,S,0.969* 16,K,0.996** 17,P,0.970* 18,T,0.996**	OG0000809
EVM0011757	0.000134577	283,S,0.973* 284,E,0.952*	OG0000819
EVM0014825	2.6e-08	1,V,0.982* 2,F,0.993** 8,Q,0.993**	OG0000825
EVM0017804	0	1183,Y,0.993** 1184,H,0.993** 1185,G,0.999** 1189,F,0.999** 1192,S,0.993** 1771,L,0.993** 1772,L,0.993** 1775,L,0.999** 1776,L,0.994** 1779,S,0.993** 2094,V,0.993** 2096,F,0.999** 2098,Y,0.993** 2099,V,0.996** 2102,D,0.993** 2103,E,0.999** 2104,C,0.994** 2106,R,0.992** 2108,T,0.998**	OG0000829
EVM0004447	0	90,P,0.990* 91,L,0.981* 92,S,0.989* 93,S,0.988* 95,L,0.990** 97,Y,0.988* 98,L,0.983* 99,I,0.991** 100,H,0.989* 101,R,0.998** 102,T,0.990** 103,V,0.978* 238,K,0.999** 240,N,0.989* 242,G,0.982* 243,G,0.951* 244,N,0.988* 245,D,0.999**	OG0000835
EVM0006033	0	1,T,0.987* 3,V,0.997** 5,S,0.997** 6,L,0.999** 7,F,0.992** 8,S,0.992** 9,L,0.992** 10,S,0.992** 117,G,0.987*	OG0000899
EVM0011841	0.000365459	89,A,0.966*	OG0000901
EVM0004031	1e-09	220,Q,0.975* 221,R,0.976* 223,P,0.988* 226,Q,0.997** 227,E,0.997** 228,K,0.973*	OG0000925
EVM0010456	0	21,Q,0.998** 633,G,0.984* 634,A,0.975*	OG0000945
EVM0013986	0	121,N,0.952*	OG0000959
EVM0017682	0	240,N,0.951* 242,F,0.951* 245,R,0.999** 246,V,0.999** 247,F,0.996** 248,L,0.999** 249,F,0.999** 250,F,0.999** 251,Y,0.996** 252,S,0.995**	OG0000962
EVM0016745	0	332,T,0.959* 1392,Y,0.971* 1393,L,0.969* 1394,P,0.999** 1395,N,0.998** 1396,P,0.967* 1397,G,0.998** 1398,S,0.999** 1399,F,0.966* 1400,V,1.000** 1402,Q,0.967* 1403,V,0.969* 1404,D,0.998** 1411,K,0.963* 1413,L,0.993** 1414,K,0.998** 1416,G,0.998** 1417,I,0.964* 1418,L,0.969* 1419,K,0.956* 1420,L,0.997** 1421,S,1.000** 1422,K,0.998** 1423,T,0.996** 1424,D,0.998** 1425,A,0.999** 1431,N,0.962* 1434,D,…	OG0000966
EVM0010351	0	505,N,0.998** 515,P,0.991** 517,S,0.991** 518,C,0.991** 520,C,0.999**	OG0000978
EVM0006314	0	157,H,0.999** 159,L,0.997** 160,D,0.999** 163,A,0.998** 164,R,0.999** 173,R,0.990*	OG0000982
EVM0010625	0	2,N,0.996** 12,D,0.999** 14,E,0.994** 16,T,0.987* 17,F,0.999** 18,E,0.994** 19,E,0.992** 21,T,0.987* 22,I,0.959* 23,V,0.990* 32,A,0.997** 35,A,0.968* 36,N,0.999** 37,D,0.991** 38,A,0.996** 39,H,0.995** 41,L,0.996** 42,I,0.955* 43,H,0.996** 44,K,0.996** 47,R,0.970* 68,S,0.998** 69,F,0.950* 91,L,0.989* 92,F,0.984*	OG0000985
EVM0016436	0	118,D,0.989* 120,E,0.999** 121,Q,0.994** 123,F,0.994** 124,I,0.994** 128,E,0.999** 129,T,0.999** 131,L,0.994** 132,I,0.984* 139,V,0.995** 142,L,0.993** 145,S,0.994** 146,I,0.994** 148,D,0.994** 150,L,0.985* 151,I,0.994**	OG0000987
EVM0011658	0	264,G,0.997** 265,C,0.996** 266,T,0.996** 267,G,0.999** 268,S,0.997** 269,F,0.999** 271,S,0.952*	OG0001014
EVM0008707	0	365,E,1.000** 366,D,0.997** 367,I,0.986* 368,T,0.991** 369,D,0.996** 370,I,0.989* 371,P,0.997** 373,L,0.999** 374,A,0.999** 375,D,0.996** 377,L,0.999** 379,L,0.996** 380,V,0.999**	OG0001015
EVM0007824	0	58,S,0.975*	OG0001016
EVM0005433	0	1,G,0.996** 2,R,0.995** 3,A,0.997** 4,A,0.999** 6,C,0.995** 7,P,0.994** 8,Q,0.995** 10,S,0.998** 11,P,0.994** 12,S,0.997**	OG0001025
EVM0010974	0	300,D,0.999** 301,S,0.984* 303,T,0.995** 304,T,0.989* 305,Q,0.993** 307,L,0.994** 312,S,0.998** 318,G,0.994** 321,A,0.999** 323,V,0.994** 324,I,0.999**	OG0001033
EVM0011600	0	1,L,0.974* 2,P,0.986* 19,M,0.989* 20,Q,0.988* 21,S,0.987* 24,S,0.995**	OG0001038
EVM0004802	0	3,K,0.995** 6,P,0.994** 8,I,0.993** 10,F,0.969* 11,P,0.999**	OG0001078
EVM0009540	0	283,N,0.999** 284,R,0.972* 285,Q,0.999** 286,T,0.995** 287,F,0.998** 288,N,0.995** 292,C,0.997** 293,L,0.997** 294,S,0.994** 296,G,0.951* 303,G,0.997** 305,Q,0.999** 306,R,0.999** 309,P,0.994** 311,T,0.990** 312,A,0.999** 313,A,0.961* 314,P,0.997** 315,S,0.980* 316,S,0.998** 317,P,0.991** 319,V,0.959* 320,M,0.997** 324,T,0.997** 325,P,0.995** 326,A,0.996** 327,C,0.999** 331,P,0.998** 332,V,0.993*…	OG0001088
EVM0012752	0	3,E,0.998** 5,N,0.985* 6,Q,0.998** 15,L,0.987*	OG0001094
EVM0011632	0	3,S,0.999** 5,A,0.999** 19,R,0.995** 21,K,0.996** 22,R,0.992** 23,A,0.999** 25,K,0.996** 26,K,0.997** 27,I,0.999**	OG0001100
EVM0016193	0	7,N,0.999** 10,L,0.986* 12,N,0.993** 14,D,0.993** 20,A,0.995** 22,E,0.999** 24,V,0.986* 26,S,0.999** 29,Q,0.988* 30,S,0.998** 32,N,0.988* 33,E,0.994** 36,S,0.985* 38,D,0.968* 39,G,0.999** 41,E,0.999** 42,S,0.999** 43,K,0.999** 44,Y,0.994** 47,R,0.994**	OG0001120
EVM0007179	0	11,S,0.965* 12,F,0.992** 14,S,0.975*	OG0001124
EVM0014836	0	293,C,0.999** 302,Q,0.996** 303,R,0.997** 304,L,0.999** 305,G,0.999** 306,D,0.975* 307,T,0.993** 308,V,0.999** 309,E,0.999** 310,M,0.972* 311,E,1.000** 312,M,0.998** 313,A,0.999** 315,M,0.998** 316,L,0.963* 317,E,0.998** 318,Q,0.994** 319,C,0.999** 321,S,0.954* 323,V,0.998** 324,R,1.000** 325,F,0.998** 327,Y,0.999** 329,F,0.999** 330,T,0.998** 331,Q,0.998** 332,Q,0.998** 334,P,0.999** 336,A,0.999…	OG0001132
EVM0003511	0	308,R,0.997** 352,D,1.000** 354,N,0.988* 357,K,0.996** 361,S,0.993** 377,Y,0.951* 384,P,0.989* 386,P,0.980* 388,K,0.994** 389,G,0.954*	OG0001137
EVM0005251	0	458,K,0.993** 459,V,0.987* 508,T,0.997** 517,S,0.992** 518,K,0.999**	OG0001141
EVM0001964	0	19,D,0.991** 20,V,0.990* 21,T,0.995** 24,A,0.973* 25,V,0.991** 28,L,0.998** 29,L,0.984* 30,S,0.987* 32,S,0.998** 33,T,0.980* 65,P,0.984*	OG0001162
EVM0010658	0	68,A,1.000** 69,A,1.000** 70,R,0.999** 71,Q,0.990* 72,I,0.989* 73,S,0.999** 74,E,0.989* 75,L,0.999** 76,N,0.988* 77,P,0.999** 80,N,1.000** 81,Y,0.999** 82,Q,0.989* 83,E,0.999** 84,A,1.000** 85,I,0.989* 86,T,0.999** 174,A,0.989* 175,F,0.989* 176,T,1.000** 177,D,1.000** 178,I,0.990**	OG0001194
EVM0006846	0.000151955	1602,S,0.995**	OG0001227
EVM0012036	0	140,D,0.995** 141,E,0.999** 143,Y,0.994** 146,A,0.999** 221,Y,0.998** 222,D,0.984* 229,C,0.999** 230,G,0.999** 232,D,0.985* 233,H,0.999** 234,S,0.994** 238,R,0.999** 239,I,0.989* 241,S,0.994** 311,S,0.997** 312,A,0.999** 313,I,0.999** 363,A,0.974* 364,L,0.957* 365,G,0.995** 376,L,0.973* 378,I,0.996** 382,H,0.968* 384,A,0.972* 385,K,0.966*	OG0001236
EVM0009004	0	18,Q,0.995** 299,V,0.988* 300,S,0.988* 303,L,0.995** 304,G,0.998** 306,S,0.999** 311,S,0.999** 312,L,0.988*	OG0001253
EVM0016567	0.000179881	59,P,0.956*	OG0001272
EVM0016916	0	5,S,0.999** 174,N,0.995** 175,A,0.997** 176,G,0.997** 185,V,0.984* 186,P,0.999** 187,A,0.994** 188,V,0.999**	OG0001274
EVM0012629	0.00569071	39,E,0.986*	OG0001282
EVM0012928	0	174,I,0.950* 254,V,0.970* 255,S,0.991** 256,V,0.996** 257,G,0.996** 258,T,0.953* 259,A,1.000** 260,G,0.997** 261,E,1.000** 262,A,0.999** 263,K,1.000** 264,I,0.997** 265,S,0.999** 266,K,0.996** 267,T,0.998** 268,G,0.999** 269,S,0.996** 271,R,1.000** 272,V,0.991** 273,R,0.999** 274,V,0.983* 275,S,0.956* 276,C,0.999** 278,Q,0.997** 280,A,0.953* 281,H,0.958* 283,N,0.997** 284,V,0.999** 285,F,0.960* 2…	OG0001310
EVM0001613	0	14,S,0.997** 15,P,0.988* 16,Y,0.998** 17,S,0.988* 18,W,0.988*	OG0001314
EVM0010348	0.00553903	495,G,0.984*	OG0001322
EVM0015854	1e-09	12,M,0.991**	OG0001348
EVM0000825	0	24,S,0.996** 26,S,0.999** 29,N,0.992** 247,F,0.988* 249,H,0.986* 300,K,0.998** 329,A,0.996** 420,N,0.985* 424,I,0.972* 425,N,0.998** 510,C,0.991** 513,I,0.995** 699,L,0.987* 704,E,0.998** 705,H,0.999** 709,T,0.998** 710,E,0.988* 712,T,0.998** 713,E,0.975* 715,Q,0.989* 718,R,0.997** 719,R,0.999** 720,M,0.969* 725,A,0.997** 727,I,0.985* 729,E,0.994** 730,D,0.972* 732,I,0.995** 734,V,0.998**	OG0001360
EVM0007320	2e-09	298,S,0.997** 300,T,0.986*	OG0001369
EVM0005708	1e-09	87,F,0.994** 88,K,0.999** 130,A,0.952* 135,G,0.988* 137,V,0.996** 138,R,0.991**	OG0001370
EVM0011566	0	223,D,0.984* 224,L,0.997** 225,N,0.983* 226,H,0.983*	OG0001383
EVM0010390	0	79,L,0.993** 80,T,0.998** 81,L,0.983*	OG0001387
EVM0006031	0	312,S,0.999** 313,F,0.999** 315,Q,0.995** 317,Q,0.999** 318,N,0.999** 321,F,0.994** 322,E,0.999** 324,S,0.995** 325,K,0.994** 326,E,0.985* 327,V,0.978* 328,S,0.993** 329,L,0.983* 332,Q,0.989* 334,V,0.994** 336,K,0.994** 337,H,0.994** 343,F,0.988* 344,N,0.999**	OG0001388
EVM0015382	0	354,C,0.961* 356,R,0.979* 359,C,0.991** 360,R,0.969* 362,D,0.963* 365,C,0.980*	OG0001400
EVM0011215	0	1,L,0.991** 3,T,0.999** 7,L,0.997** 44,A,0.998** 671,D,0.997** 672,Q,0.997** 673,S,0.997** 677,P,0.997** 678,A,0.998** 679,D,0.997** 863,V,0.997** 868,H,1.000** 869,S,0.999** 870,P,0.999** 871,C,0.997** 872,L,0.996** 874,G,0.997** 882,T,0.997**	OG0001404
EVM0017668	0	1,F,0.992** 2,G,0.982* 3,P,0.980* 5,A,0.996** 6,L,0.988* 7,L,0.993** 8,S,0.994** 9,L,0.999** 10,P,0.997** 11,D,0.999** 12,R,0.984* 13,A,0.994** 14,V,0.999** 16,L,0.988* 20,N,0.991** 23,S,0.955* 25,L,0.998** 26,R,0.992** 29,Q,0.993** 30,P,0.995** 31,R,0.992**	OG0001420
EVM0009091	0	9,K,0.964* 10,T,0.994** 11,A,0.998** 12,G,0.999** 13,N,1.000** 15,R,0.960* 16,D,0.998** 17,M,1.000** 18,R,0.996** 19,R,0.995** 20,F,1.000** 21,Q,1.000** 320,V,0.964* 376,T,0.998** 383,T,0.964* 384,I,0.967* 385,Q,0.963* 386,P,0.998** 387,A,0.963*	OG0001421
EVM0018333	1.5033e-05	284,N,0.995**	OG0001429
EVM0005844	2e-09	6,A,0.953* 8,C,0.981* 9,L,0.997**	OG0001434
EVM0006231	5.0204e-05	290,A,0.982*	OG0001483
EVM0017587	0	82,T,0.999** 83,D,0.998** 84,F,0.960* 85,M,0.956* 90,T,0.999** 91,A,0.999** 93,V,0.996** 95,I,0.999** 98,H,0.999** 100,I,0.999** 101,K,0.965* 102,F,0.963* 107,G,0.996** 108,C,0.999** 109,H,0.979* 111,C,0.999** 114,L,0.971* 115,G,0.997** 117,S,1.000** 118,M,0.988* 121,F,0.998** 122,G,0.999** 123,Q,0.999** 124,C,0.993** 132,L,0.954* 136,M,0.999** 137,A,0.996** 138,G,0.989* 139,E,0.996** 140,R,1.000…	OG0001492
EVM0013695	0	166,G,0.993** 170,T,0.990** 172,H,0.991** 173,F,0.998** 174,K,0.999** 175,V,0.990**	OG0001493
EVM0011122	0	74,E,0.993** 79,T,0.995** 82,E,0.999** 90,S,0.994** 98,E,0.995** 105,E,0.995**	OG0001494
EVM0009914	4e-09	442,R,0.996** 456,P,0.985* 464,S,0.969* 471,N,0.955* 473,K,0.984* 476,D,0.977* 477,D,0.977* 478,H,0.973* 479,T,0.969*	OG0001495
EVM0010082	0	13,N,0.993** 15,F,0.999** 17,H,0.992** 18,I,0.976* 19,L,0.986* 20,S,0.993** 22,M,0.986* 24,R,0.992** 25,R,0.998** 40,H,0.992** 41,D,0.999** 45,S,0.993** 46,L,0.999** 47,F,0.985*	OG0001508
EVM0012236	0	273,K,0.986* 274,F,0.987* 433,G,0.986* 435,H,0.987*	OG0001516
EVM0017771	0	87,L,0.998** 88,D,0.996** 91,S,0.996** 92,Q,0.996** 94,S,0.994** 96,Q,0.993** 97,D,0.996** 98,N,0.994** 99,L,0.995** 100,S,0.996** 101,Y,0.999** 107,S,1.000** 110,D,0.994** 112,V,0.996** 113,S,0.997** 114,V,0.996** 115,D,0.999** 117,R,0.995** 118,T,0.997** 119,T,0.991** 123,R,0.992** 124,G,0.988* 126,G,0.997** 127,Q,0.996** 128,H,0.990** 132,R,1.000** 133,M,0.996** 134,E,0.995** 135,S,0.996** 136…	OG0001518
EVM0007222	0	151,L,0.977* 152,N,1.000** 153,I,1.000** 161,V,0.980* 162,D,0.997** 163,T,0.997** 165,S,0.998** 166,S,0.996** 168,F,1.000** 170,V,0.977* 171,A,0.998** 172,G,0.998** 173,V,0.977* 175,D,0.981* 176,P,0.978* 177,D,0.999** 178,V,0.977* 179,T,0.977* 180,S,0.977* 181,Y,0.998** 182,F,0.998** 183,N,0.999** 184,T,0.977* 185,E,0.987* 186,L,0.998**	OG0001538
EVM0000422	0	263,L,0.993** 266,I,0.999** 267,S,0.994** 269,S,0.992** 270,C,0.993** 272,C,0.999** 310,F,0.999** 311,L,0.993** 312,L,0.999** 313,F,0.997** 315,S,0.992**	OG0001546
EVM0015336	0	1,A,0.997** 791,E,0.979* 792,D,0.987* 794,A,0.989* 795,E,0.988*	OG0001553
EVM0011098	5.125e-06	30,A,0.984* 32,G,0.965* 51,G,0.974* 52,A,0.975* 56,A,0.994** 59,R,0.960* 158,P,0.957*	OG0001572
EVM0016648	0	15,Q,0.998** 16,C,0.970* 17,L,0.987* 19,D,0.990* 21,R,0.980*	OG0001579
EVM0014975	0	26,P,0.996** 28,R,0.989* 34,R,0.998** 41,F,0.998** 42,R,0.989* 48,A,0.996** 50,A,0.989* 51,A,0.996** 52,A,0.996** 56,P,0.984* 1226,R,0.980*	OG0001580
EVM0007988	0	357,M,0.987* 358,V,0.966* 359,T,0.991** 363,I,0.998** 364,E,0.985* 365,E,0.985* 370,L,0.987* 385,L,0.994** 387,D,0.998** 389,L,0.990*	OG0001592
EVM0014815	0	703,I,0.992** 705,K,0.999** 707,W,0.977* 708,E,0.999** 710,Q,0.992** 711,S,0.992** 712,K,0.992**	OG0001598
EVM0000039	0	925,K,0.977* 926,G,0.977* 928,P,0.989* 931,F,0.995** 933,D,0.987*	OG0001603
EVM0005265	1.688e-06	267,G,0.969*	OG0001620
EVM0005141	0	14,S,0.990** 30,S,0.960* 31,L,0.983* 33,P,0.990** 36,Y,0.996** 43,S,0.993** 47,I,0.999** 63,C,0.994** 64,S,0.992** 66,E,0.996** 617,D,0.995** 622,S,0.984* 626,L,0.983* 628,K,0.998** 629,K,0.999** 633,E,0.995**	OG0001624
EVM0014289	0	17,A,0.989* 50,S,0.995** 54,S,0.998**	OG0001627
EVM0007804	0	79,S,0.999** 81,L,0.990** 82,S,0.999** 84,L,0.996** 85,Q,0.999**	OG0001641
EVM0013809	0	7,A,0.990* 9,R,0.995** 11,L,0.995** 12,C,1.000** 14,A,0.996**	OG0001657
EVM0017164	0	318,H,0.998** 326,Q,0.998** 331,I,0.998** 332,L,0.998** 333,N,0.998** 335,W,0.984* 343,L,0.998** 348,T,0.978* 349,T,0.998** 526,S,0.959* 528,F,0.982* 529,K,0.972* 530,M,0.957*	OG0001664
EVM0013948	0	205,T,0.997** 206,S,1.000** 207,E,0.992** 209,I,0.999** 210,V,0.990* 213,L,0.999** 215,R,1.000** 218,K,1.000** 220,Q,1.000** 222,L,0.989* 224,M,0.990** 225,L,0.967* 226,Y,0.997** 228,P,0.998** 229,K,1.000** 230,K,1.000** 231,Q,1.000** 232,Q,1.000** 233,K,0.998** 234,S,0.998** 235,S,0.999** 236,D,0.997** 238,N,0.997** 240,D,0.999** 242,T,0.998** 244,E,1.000** 246,E,0.997** 250,E,0.997** 252,S,1.00…	OG0001665
EVM0010063	0	1,Y,0.999** 27,S,0.995** 28,F,0.994** 29,Y,0.994** 31,F,0.995** 47,A,0.994**	OG0001666
EVM0017582	0	336,T,0.975* 337,Q,0.995** 338,D,0.996** 341,L,0.957* 345,F,0.998** 346,R,0.998** 347,S,0.998** 351,Q,1.000** 353,E,0.995** 354,D,0.999** 355,T,1.000** 357,P,0.997** 366,G,0.999** 373,S,1.000** 374,G,0.999** 375,F,0.997** 378,A,0.995** 381,S,0.994** 383,I,0.990** 390,C,0.998** 392,V,0.999** 393,K,1.000** 394,L,0.997** 398,P,1.000** 399,E,1.000** 401,A,1.000** 404,S,0.999** 407,L,0.957* 409,K,1.00…	OG0001674
EVM0004217	0	2,F,0.991** 3,F,0.974* 19,S,0.979*	OG0001684
EVM0008999	0	165,V,0.997** 166,T,0.996** 168,R,0.999** 170,P,0.996** 174,H,0.990** 175,F,0.995** 180,L,0.996** 181,E,0.991** 184,A,0.996** 185,A,0.996** 186,V,0.998** 187,V,0.999** 219,D,0.999** 220,W,0.969* 222,R,0.999** 224,F,0.999** 225,D,0.999** 226,H,0.995** 228,Q,0.999** 229,Q,0.990* 230,H,0.990** 231,S,0.996**	OG0001686
EVM0005745	0	6,S,0.977* 8,H,0.984* 11,F,0.998** 14,F,0.979* 15,L,0.976* 16,P,0.991** 18,F,0.996**	OG0001690
EVM0006819	0.00135522	160,F,0.994**	OG0001692
EVM0000639	0	625,V,0.998** 626,R,0.999** 627,L,0.991** 628,G,0.999** 631,P,0.989* 632,A,0.990* 633,P,0.981* 634,L,0.999** 635,P,0.993** 636,L,0.991** 637,S,0.968* 640,L,0.996** 643,C,0.977* 657,S,0.989*	OG0001703
EVM0004468	9.3e-08	1,P,0.998** 3,A,0.990**	OG0001738
EVM0016234	0	137,V,0.994** 139,H,0.998** 140,V,0.998** 147,I,0.999** 148,E,0.999** 151,T,0.997** 153,E,0.995** 154,Y,0.999** 161,V,0.997** 164,K,0.992** 165,D,0.980* 166,L,0.983* 171,T,0.976* 173,H,0.992**	OG0001739
EVM0014728	5.5184e-05	342,V,0.962*	OG0001764
EVM0006010	1e-09	178,F,0.988* 186,K,0.994** 188,Q,0.992** 190,V,0.968*	OG0001767
EVM0010669	0.00395665	1,E,0.958*	OG0001773
EVM0010090	0	13,F,0.961* 14,F,0.997** 15,F,0.956* 16,L,1.000** 17,S,0.997** 18,F,0.997** 19,F,0.991** 21,L,0.999** 22,L,0.993** 24,G,0.962* 25,I,0.994** 26,P,0.959* 28,N,0.997** 29,I,0.958* 30,S,0.997** 31,I,0.953* 32,L,0.997** 33,S,0.997** 34,T,0.953* 35,N,0.997** 36,M,0.958* 37,K,0.958* 38,H,0.997** 39,F,0.993** 40,L,0.989* 41,T,0.997** 43,S,0.997** 44,P,0.961* 45,V,0.969* 46,I,1.000** 49,G,0.997** 50,E,0.9…	OG0001781
EVM0013836	0	2,D,0.988* 5,Q,1.000** 6,K,0.991** 8,V,0.956* 9,A,0.998** 13,S,0.973* 22,I,0.978* 26,M,0.994** 27,L,0.996** 28,F,0.999** 29,F,0.998** 30,S,0.999** 31,G,0.956* 33,R,0.991** 34,T,0.999** 35,A,0.999** 39,W,0.986*	OG0001782
EVM0017293	0	825,H,0.968* 826,I,0.963* 827,V,0.990**	OG0001799
EVM0003768	0	693,D,0.998** 695,L,0.987* 696,Y,0.986* 699,N,0.986* 701,M,0.976* 702,G,0.998** 704,V,0.987* 708,W,0.956* 709,S,0.997** 710,L,0.970* 712,K,0.998** 713,R,0.955* 714,E,0.998** 715,G,0.986* 721,N,0.987* 724,V,0.985* 725,S,0.985* 731,R,0.999** 732,M,0.998** 733,L,0.997** 734,A,0.986* 737,W,0.999** 742,L,0.969* 743,Y,0.986* 745,A,0.997** 791,Q,0.986* 792,L,0.995** 793,Q,0.998** 795,S,0.996** 796,G,0.9…	OG0001800
EVM0013416	0	1,Q,0.998** 2,I,0.994** 4,A,0.995** 5,C,0.962* 6,F,0.981*	OG0001801
EVM0010525	0	1,Y,0.999** 2,L,0.991** 3,Q,0.988* 5,K,0.988* 6,W,0.970* 10,S,0.996** 12,Q,0.998** 13,S,0.990** 15,Q,0.998** 18,A,0.989* 19,R,0.981* 20,S,0.997** 21,P,0.992** 22,S,0.990* 23,P,0.991** 24,A,0.990** 31,V,0.997** 297,R,0.997** 305,N,0.999** 308,G,0.992**	OG0001805
EVM0011150	0	93,Y,0.975* 200,T,0.983*	OG0001806
EVM0003219	0.00443511	481,C,0.979*	OG0001811
EVM0014542	0	903,P,0.997** 904,E,1.000** 905,H,0.997** 907,L,1.000** 909,T,0.997** 910,S,0.997** 911,D,0.997** 912,N,1.000** 914,T,0.998** 916,L,0.956* 918,I,0.954* 919,L,0.997** 922,H,0.957* 923,G,1.000** 924,D,0.993** 926,S,0.951* 927,H,0.953* 929,I,0.997** 930,G,0.999** 931,S,0.950* 932,S,0.999**	OG0001812
EVM0005162	0	647,S,1.000** 650,A,1.000** 651,R,0.997** 652,A,0.998** 653,R,0.950* 655,Q,0.997**	OG0001818
EVM0004856	0	220,I,0.987* 230,S,0.994** 231,W,0.999** 235,W,0.980* 257,T,0.998** 258,N,0.987* 261,R,0.993** 263,S,0.999** 264,S,0.995** 265,G,0.997** 267,S,0.995** 269,I,0.987* 273,D,0.995** 280,K,0.991** 296,M,0.981* 297,H,0.995** 300,K,0.999**	OG0001823
EVM0001538	0	11,F,0.963* 12,F,0.998** 13,F,0.994** 14,S,0.999** 15,S,0.999** 16,S,0.999**	OG0001834
EVM0002685	0	187,V,0.983* 188,Q,0.997** 189,S,0.999** 190,E,0.999** 191,R,0.999** 192,K,0.999** 193,V,0.982* 194,Q,0.998** 195,R,0.998** 196,E,1.000** 197,K,0.999** 198,P,0.982* 199,T,1.000** 200,N,1.000** 201,C,0.999** 206,E,0.999** 208,I,0.983* 219,D,0.983* 220,K,0.990* 221,D,0.990* 222,G,1.000** 223,T,0.999** 224,R,0.997**	OG0001839
EVM0009680	0.00310585	126,S,0.976*	OG0001850
EVM0006934	0	1,F,0.988* 80,L,0.988* 108,F,0.959* 109,S,0.990* 229,N,0.988*	OG0001863
EVM0000207	0	189,Y,0.998** 190,D,0.995** 191,H,0.995** 203,A,0.992** 205,N,0.997** 206,A,0.994** 207,T,0.981* 208,G,0.998** 256,K,0.998** 257,V,0.956* 259,L,0.992** 260,L,0.972* 261,N,0.997** 263,A,0.997** 265,W,0.992**	OG0001890
EVM0003486	0	2,P,0.990* 4,K,0.998** 13,L,0.996** 15,L,0.980* 17,E,0.999** 19,W,0.989* 22,T,0.990** 24,S,0.998** 25,W,0.999** 27,D,0.990** 28,P,0.991** 30,D,0.999** 31,R,0.984* 1039,L,0.976* 1041,A,0.990* 1043,D,0.999**	OG0001894
EVM0015133	0	524,L,0.990** 525,L,0.997** 526,S,0.997** 527,C,0.990**	OG0001896
EVM0008308	0	265,A,0.992** 268,S,0.989*	OG0001901
EVM0004075	1e-09	286,L,0.997** 292,E,0.998** 294,S,0.960*	OG0001907
EVM0006847	0	315,Q,0.999** 316,G,0.993** 318,E,0.999** 320,E,0.992** 321,W,0.997** 324,G,0.998** 326,E,0.999** 327,E,0.986* 329,R,0.996** 330,R,0.957* 494,D,0.991** 495,E,0.999**	OG0001909
EVM0010632	1.806e-06	289,W,0.963* 292,Q,0.991**	OG0001915
EVM0017590	0	333,K,0.998** 334,P,0.997** 336,P,0.998** 342,D,0.999** 343,A,0.987* 344,T,0.979* 356,I,0.988*	OG0001932
EVM0016727	0	353,Y,0.995** 357,C,0.997**	OG0001940
EVM0009120	0	353,V,0.999** 354,R,0.998** 359,Q,0.998** 369,T,0.992** 373,R,0.994** 377,S,0.996** 379,S,1.000** 380,Y,0.996** 382,S,0.997** 384,D,0.992** 491,A,0.997** 505,S,0.997** 508,F,0.997**	OG0001941
EVM0014307	1.8e-08	291,S,0.999** 292,E,0.999**	OG0001945
EVM0015259	0	13,R,0.970* 15,T,0.968* 16,C,0.990** 17,V,0.971* 21,P,0.959*	OG0001946
EVM0001625	0.000692029	1,L,0.985* 2,V,0.954*	OG0001950
EVM0011058	1.362e-06	19,F,0.986* 20,Y,0.985* 21,Q,0.999** 22,H,0.999** 24,L,0.996**	OG0001951
EVM0002753	3.02e-07	1,P,0.994** 2,D,0.984* 4,P,0.980*	OG0001960
EVM0005717	3.5e-08	5,P,0.967*	OG0001965
EVM0002923	0	637,H,0.951* 638,L,0.990** 639,Q,0.999** 640,G,0.997** 641,S,0.991** 642,G,0.991** 643,V,0.952* 645,G,0.996** 646,D,0.991** 648,Y,0.996** 653,T,0.996** 657,V,0.995** 658,T,0.998** 659,Q,0.971* 660,T,0.956* 661,P,0.996** 663,Q,0.999** 664,T,0.998** 665,R,0.963* 667,D,0.996** 668,K,1.000** 669,K,0.996** 670,V,0.959* 671,L,0.998** 672,L,0.998** 674,R,0.996** 675,T,0.992** 678,I,0.957* 679,I,0.951* 6…	OG0001971
EVM0007025	1.9171e-05	1,L,0.982*	OG0001992
EVM0012175	3.27e-07	371,S,0.993** 373,P,0.987* 374,T,0.999**	OG0001998
EVM0005390	0	1549,C,0.990** 1550,P,0.999** 1552,Y,0.990* 1553,L,0.990** 1554,L,0.997** 1558,A,0.999** 1559,S,0.998** 1561,P,0.990** 1562,S,0.999**	OG0002008
EVM0003767	0	433,V,0.961* 436,F,0.998** 673,V,0.992** 676,L,0.994** 677,L,0.961* 681,K,0.981* 682,S,0.987* 683,G,0.997** 689,L,0.995** 690,V,0.954* 693,K,0.984*	OG0002013
EVM0002005	1.8831e-05	180,L,0.981*	OG0002025
EVM0005813	0	333,V,0.975* 334,F,0.998** 337,C,0.997** 338,Q,0.997** 339,I,0.998** 341,Y,0.999** 343,K,0.992** 344,R,0.995** 345,E,0.996** 347,L,0.996** 348,N,0.970* 349,E,0.992** 350,D,0.997** 351,E,0.999** 352,P,0.961* 353,E,0.999** 354,E,0.999** 389,K,0.972* 391,D,0.999** 392,K,0.992** 430,Q,0.999** 442,Q,0.992** 443,Q,0.963* 444,Q,0.993** 445,T,0.989* 446,A,0.999** 451,P,0.957* 452,Q,0.999** 453,A,0.972* 4…	OG0002030
EVM0005823	1.9309e-05	177,I,0.991**	OG0002033
EVM0004305	0	605,E,0.998** 606,L,0.990* 608,G,0.994** 609,H,0.991** 611,S,0.991**	OG0002070
EVM0002630	2e-09	133,H,0.987* 146,I,0.965* 148,R,0.989* 165,M,0.978* 167,L,0.990** 168,Q,0.985* 169,M,0.997**	OG0002073
EVM0000642	0	4,G,0.975* 5,N,0.987* 6,S,0.993** 7,T,0.994** 21,M,0.996** 22,G,0.998** 24,L,0.976* 26,Q,0.973* 28,E,0.988* 29,T,0.957* 33,A,0.988* 37,R,0.964* 38,S,0.995** 41,S,0.999** 46,S,0.998** 47,A,0.963* 51,E,0.989* 52,I,0.995** 54,N,0.997** 55,E,1.000** 57,V,0.981* 58,R,0.997** 59,D,0.975* 61,L,0.997** 62,S,0.994** 73,W,0.994** 75,K,0.976* 76,T,0.992** 86,V,0.952* 88,N,0.998** 89,Q,0.998** 90,L,0.975* 93…	OG0002081
EVM0000201	0.00107842	245,D,0.983* 247,L,0.979*	OG0002091
EVM0013209	1.4049e-05	1,F,0.991** 36,R,0.965*	OG0002110
EVM0006628	0	721,Q,0.991** 722,Q,0.984* 723,L,0.991** 728,K,0.988* 729,E,0.982*	OG0002112
EVM0007758	0	30,L,0.968* 31,N,0.988* 34,N,0.988* 35,L,0.989* 41,V,0.974* 42,L,0.960* 44,G,0.989* 45,I,0.998** 47,G,0.991** 48,M,0.987* 50,K,0.998** 52,H,0.988*	OG0002116
EVM0007630	0	790,V,0.981* 791,H,0.983* 796,H,0.991** 798,C,0.991** 800,R,0.991** 801,S,0.991** 802,E,0.999** 803,S,0.999** 804,N,0.991** 805,M,0.973* 810,P,0.990** 813,F,0.991** 816,D,0.991** 886,N,0.993** 891,V,0.990* 895,S,0.992** 897,S,0.993** 899,F,0.990* 900,S,0.998** 902,L,0.990**	OG0002118
EVM0018319	0	276,L,0.997** 278,N,0.987* 280,D,0.977* 282,C,0.994** 438,L,0.987* 439,L,0.998** 440,K,0.989* 442,K,0.985* 443,N,0.987* 446,T,0.988*	OG0002127
EVM0009449	0	69,Q,0.983* 70,M,0.997** 111,M,0.998** 112,T,0.982*	OG0002144
EVM0014012	0	514,Y,0.986* 515,V,0.987* 517,M,0.987* 518,P,0.996** 519,P,0.998** 520,L,0.967*	OG0002148
EVM0017495	0	726,V,0.995** 727,A,0.961* 728,S,0.961*	OG0002158
EVM0009778	0	732,P,0.995** 733,M,0.955* 736,S,0.998** 1264,S,0.997** 1265,Q,0.979* 1268,S,0.980* 1270,T,0.955* 1271,G,0.986* 1274,P,0.980* 1276,Y,0.981* 1279,P,0.984* 1282,F,0.981*	OG0002162
EVM0017212	5.402e-06	14,I,0.958* 16,S,0.959* 71,V,0.991** 72,S,0.999** 73,N,0.961*	OG0002174
EVM0000628	0.00202469	1,A,0.952*	OG0002192
EVM0017287	0	54,N,0.967* 55,I,0.998** 56,V,0.996** 63,Q,0.986* 64,L,0.971*	OG0002198
EVM0000219	4.877e-06	1,S,0.994** 3,Q,0.973*	OG0002200
EVM0011161	0	49,D,0.998** 51,C,0.998** 52,T,0.997** 53,M,0.960* 54,A,0.999** 55,D,1.000** 56,Y,1.000** 57,N,0.995** 59,L,0.999** 60,K,1.000** 61,S,0.998** 62,I,0.999** 63,L,0.994** 64,L,0.996** 65,D,0.993** 66,L,0.962* 79,Q,1.000** 81,H,0.997** 82,R,0.967* 83,R,0.996** 84,S,1.000** 87,S,0.998** 88,G,0.998** 89,P,0.960* 90,A,0.961* 91,E,1.000** 92,D,1.000** 93,R,0.998** 94,A,0.998** 95,S,0.999** 96,Q,0.966* 97…	OG0002201
EVM0000029	0	365,Q,0.999** 368,F,0.991** 370,T,0.997** 371,E,0.991** 372,D,0.990** 374,I,0.975* 375,M,0.978* 380,A,0.991** 382,R,0.998** 385,S,0.992**	OG0002233
EVM0003017	0	2,A,0.994** 3,S,0.993** 4,G,0.992** 8,A,0.983* 10,V,0.992** 11,A,0.992** 12,E,0.999** 16,S,0.999** 19,Q,0.999** 20,A,0.994** 21,L,0.995** 22,R,0.999** 23,L,0.992** 24,I,0.993** 26,S,0.994** 27,I,0.999** 35,M,0.983*	OG0002254
EVM0014589	0	2,F,0.999** 5,V,0.990** 7,S,0.992** 10,G,0.992** 11,A,0.992** 13,V,0.983* 15,G,0.991**	OG0002291
EVM0012980	2.678e-06	453,S,0.964* 467,S,0.966*	OG0002307
EVM0008416	0	263,H,0.995** 264,S,0.998** 265,S,0.995** 266,M,0.981* 268,P,0.999** 274,P,0.999** 279,T,0.993** 280,P,0.997**	OG0002327
EVM0003038	0	1,N,0.956* 2,S,0.988* 3,Y,0.993** 5,K,0.994** 49,F,0.957* 295,E,0.955* 299,Y,0.957*	OG0002331
EVM0014607	0	1,S,0.992** 2,T,0.990**	OG0002336
EVM0005121	1.2561e-05	321,Q,0.986*	OG0002348
EVM0002622	0	157,L,0.990** 200,S,0.987*	OG0002351
EVM0009759	0	109,V,0.995** 110,S,0.986* 111,K,0.976*	OG0002360
EVM0014873	0	261,P,0.999** 262,R,0.994** 263,G,0.999** 264,Q,0.988* 266,W,0.995** 268,I,0.999** 270,G,0.996** 271,S,0.999** 272,F,0.995** 273,S,0.989* 275,S,0.999** 276,S,0.999** 278,G,0.994** 279,A,0.996** 282,G,0.997** 284,H,0.999** 297,G,0.999** 298,V,0.997** 299,L,0.996**	OG0002371
EVM0007494	0	1474,M,0.969* 1475,S,0.990* 1476,L,0.989* 1482,I,0.993** 1483,A,0.989*	OG0002372
EVM0016019	0.000218229	608,V,0.969*	OG0002387
EVM0012712	5.32e-07	2,N,0.997** 4,G,0.997** 6,L,0.996** 12,V,0.992** 16,S,0.966* 18,A,0.996**	OG0002398
EVM0017096	0	525,K,0.982* 527,S,0.982* 529,P,0.987* 530,F,0.998**	OG0002409
EVM0002147	0	16,L,0.953* 31,F,0.977* 39,S,0.968* 48,A,0.989* 52,S,0.995** 486,E,0.996** 487,L,0.987* 488,Q,0.997** 489,D,0.966* 490,K,0.997** 492,R,0.992** 493,Q,0.971* 494,G,0.989* 496,S,0.977* 497,C,0.978* 534,G,0.988* 535,L,0.978*	OG0002410
EVM0013611	0	25,W,0.998** 26,L,0.998** 27,L,0.993** 28,K,0.999** 29,L,0.997** 32,L,0.998** 39,L,0.961* 40,C,1.000** 41,A,0.998** 42,A,1.000** 43,S,0.996** 57,Y,0.996** 58,T,1.000** 59,G,0.997** 60,V,1.000** 61,C,0.986* 67,L,0.951* 68,I,0.996** 276,G,0.967*	OG0002413
EVM0014064	1.799e-06	11,L,0.974* 14,T,0.965* 107,L,0.960*	OG0002422
EVM0006825	0.00218006	5,E,0.977*	OG0002444
EVM0017503	0	325,V,0.991** 327,P,0.999** 330,A,0.995** 331,A,0.993** 332,P,0.984* 355,V,0.993** 356,W,0.992** 362,T,0.993** 363,I,0.993** 365,V,0.991**	OG0002458
EVM0009198	2e-09	1,T,0.969* 2,I,0.997** 3,S,0.993**	OG0002466
EVM0012619	9.56e-07	117,Q,0.999**	OG0002482
EVM0015063	0	169,S,0.998** 170,D,0.952* 171,I,0.993** 173,V,0.999** 177,A,0.988* 178,T,0.988* 181,S,0.989* 183,A,0.999** 184,I,0.994** 187,S,0.988*	OG0002491
EVM0007565	0	2,R,0.951* 3,E,0.996** 5,T,0.999** 6,H,0.996** 7,E,0.996**	OG0002492
EVM0010026	7.2e-08	109,V,0.957* 110,A,0.997** 111,K,0.958* 114,F,0.993** 119,Y,0.957* 121,L,0.987* 170,M,1.000** 172,A,0.997**	OG0002493
EVM0004551	1.4e-08	6,C,0.958*	OG0002499
EVM0012316	0.000165274	1,F,0.986* 4,L,0.962*	OG0002510
EVM0000515	0	1,S,0.996** 2,L,0.997** 3,Y,0.995** 4,S,0.998**	OG0002522
EVM0016185	0	932,S,0.996** 933,K,0.979* 934,D,0.966* 945,S,0.980* 947,S,0.995** 948,Q,0.996** 950,V,0.997** 952,S,0.990* 953,R,0.978* 1039,K,0.998** 1040,K,0.998** 1043,I,0.978*	OG0002529
EVM0011959	0	18,S,0.997** 20,S,0.995** 202,G,0.956* 204,D,0.986* 205,S,0.971* 207,L,0.985* 208,R,0.994** 209,S,0.998** 211,D,0.986* 213,L,0.966* 214,N,0.988*	OG0002535
EVM0005812	0.000122395	213,D,0.994**	OG0002543
EVM0003254	9.278e-06	2,F,1.000** 3,L,0.999**	OG0002553
EVM0002333	0	143,T,0.968* 269,S,0.997** 270,G,1.000** 271,N,0.997** 273,K,0.997** 274,G,0.993** 275,Q,0.997** 276,T,0.997** 277,V,0.999** 278,V,0.967* 279,E,0.998** 280,T,0.968* 281,S,0.967*	OG0002554
EVM0010783	0	83,V,0.980* 84,P,0.976* 85,I,0.984* 86,E,0.999** 124,V,0.963* 129,L,0.995** 130,T,0.995** 131,S,0.995**	OG0002556
EVM0015141	0	1,A,0.998** 19,Y,0.998** 20,L,0.958* 73,E,0.986* 74,D,0.999** 75,N,0.985* 80,L,0.989* 82,S,0.990** 86,A,0.998** 132,Y,0.957*	OG0002559
EVM0009972	0	601,S,0.991** 602,V,0.998** 603,V,0.993** 605,V,0.990** 607,K,0.999** 614,F,0.992** 616,A,0.993** 617,W,0.999** 618,F,0.974* 620,T,0.992** 625,G,0.991** 626,L,0.998** 627,F,0.999** 628,S,0.997** 629,A,0.998** 631,V,0.991** 632,M,0.993** 635,L,0.991** 651,Y,0.992** 652,V,0.974*	OG0002560
EVM0007017	0	303,P,0.998** 305,Q,0.989* 307,M,0.990* 321,T,0.974*	OG0002563
EVM0011415	0	2,F,0.999** 4,L,0.984* 9,L,0.979* 11,L,0.982*	OG0002567
EVM0004778	1.2e-08	186,G,0.996** 191,R,0.965* 194,Y,0.976* 200,T,0.995** 203,A,0.981* 204,H,0.995**	OG0002569
EVM0018404	0	262,P,0.994** 264,N,0.999** 265,S,0.997** 271,L,0.991** 273,Y,0.996** 274,V,0.951* 275,D,1.000** 276,G,0.996** 278,C,0.999** 279,C,1.000** 282,C,0.996**	OG0002570
EVM0010536	0	1,L,0.987* 4,I,0.993** 5,S,0.993** 7,V,0.993** 10,G,0.999** 12,T,0.996** 13,Q,0.994** 15,P,0.995** 19,C,0.995** 22,D,0.978* 26,E,0.993** 27,T,0.987* 31,Q,0.994** 32,L,0.994** 34,S,0.999** 37,D,0.999** 38,F,0.998** 40,I,0.997** 42,L,0.999** 43,R,0.963* 44,R,0.999** 45,K,0.990* 46,K,0.999** 47,E,0.993** 50,D,0.993** 51,N,0.993** 52,S,0.999** 106,G,0.981* 108,E,0.995** 110,F,0.995** 111,C,0.981* 112…	OG0002578
EVM0010540	0.000176846	178,R,0.964*	OG0002585
EVM0003975	1.1e-07	10,S,0.989* 784,Y,0.990* 832,V,0.963*	OG0002595
EVM0000692	0	19,L,0.996** 75,Y,0.996** 285,F,0.996** 286,E,0.995** 511,Q,0.997** 512,R,0.999** 525,G,0.997** 526,G,0.997** 527,Q,0.990* 528,I,0.996** 532,E,0.995** 535,K,0.999** 537,G,0.997** 541,D,0.997** 544,V,0.986* 547,I,0.998** 548,Q,0.999**	OG0002597
EVM0000694	0	1,R,0.993** 2,P,0.993** 5,L,0.964*	OG0002605
EVM0012040	0.00263653	336,K,0.951*	OG0002616
EVM0014892	2.8e-08	5,S,0.993** 7,P,0.993** 8,C,0.995** 9,L,0.986* 10,P,0.992**	OG0002617
EVM0004435	0.000128746	1,S,0.998**	OG0002651
EVM0000893	4.7e-08	228,S,0.965* 230,I,0.968*	OG0002664
EVM0009470	0	121,Y,0.999** 123,L,0.992** 166,A,0.987* 169,T,0.998** 170,L,0.993** 171,T,0.997** 172,N,0.995** 175,W,0.998** 177,V,0.994** 179,T,0.983* 180,R,0.991** 181,M,0.982* 182,Q,0.993** 184,E,0.999** 186,R,0.999** 189,G,0.999** 190,E,0.991** 196,S,0.998** 200,T,0.999** 202,S,0.999** 212,S,0.968*	OG0002665
EVM0015021	0	926,Q,0.997** 929,D,0.997** 930,C,0.999** 932,H,0.994** 933,C,1.000** 934,R,0.999** 935,E,0.997** 936,F,0.997** 939,K,1.000** 940,E,1.000** 942,R,1.000** 943,V,0.991** 944,K,0.988* 945,V,0.997** 946,A,0.994** 950,E,1.000** 951,L,0.992** 953,Q,0.975* 954,T,0.999** 957,Q,0.997** 959,V,0.998** 961,A,0.999** 964,N,1.000** 965,E,1.000** 966,V,1.000** 967,Q,1.000** 968,A,0.997** 972,T,0.992** 973,V,0.9…	OG0002669
EVM0013806	0	275,S,1.000** 276,P,0.997** 278,F,0.993** 279,P,0.996** 280,S,0.997**	OG0002672
EVM0010554	6.6011e-05	167,Q,0.982*	OG0002718
EVM0003132	0	516,S,0.996** 517,R,0.999** 519,S,0.999** 520,V,0.999** 522,V,0.998** 523,K,0.999** 524,S,0.996** 525,Q,0.999** 526,E,0.983* 527,Q,0.995** 528,T,0.997** 530,V,0.954* 532,K,0.996** 537,V,0.990* 538,R,0.999** 542,S,0.996** 544,V,0.977* 551,R,0.999** 552,R,0.984* 558,P,0.998** 559,L,0.986* 561,A,0.984* 565,T,0.991** 568,L,0.976* 571,R,0.996** 575,V,0.998** 576,V,0.997** 577,N,0.998** 578,K,0.999**	OG0002730
EVM0005029	0	76,I,0.991** 78,V,0.999** 79,D,0.992** 80,W,0.992** 81,S,0.999**	OG0002735
EVM0015935	1.1e-08	18,V,0.974* 19,F,0.979*	OG0002755
EVM0007123	0	198,W,0.998** 201,H,0.998** 226,F,0.989* 300,G,0.987* 302,D,0.987*	OG0002761
EVM0015657	0	317,C,0.990** 318,S,0.990** 320,C,0.994** 321,N,0.991** 322,Q,0.996** 325,E,0.990** 326,Y,0.992** 327,I,0.992** 328,K,0.994** 331,P,0.990* 332,L,0.995**	OG0002784
EVM0003507	2.97e-07	58,L,0.967* 60,F,0.969*	OG0002790
EVM0014396	7.056e-06	88,F,0.981*	OG0002805
EVM0014015	0	42,M,0.990** 43,S,0.951* 48,K,0.995** 49,P,0.952* 50,H,0.954* 56,L,0.997** 57,S,0.997** 61,D,0.954* 63,G,0.967* 64,Q,0.995** 65,E,0.950* 70,N,0.954* 71,P,0.955* 72,D,0.997** 73,P,0.994** 74,S,0.998** 75,I,0.993** 76,R,0.997** 77,K,0.955* 78,R,0.997** 79,I,0.993** 80,R,0.995** 81,Q,0.953* 82,S,0.955* 83,A,0.997** 93,P,0.957* 94,K,0.997** 95,S,0.953*	OG0002807
EVM0014982	0	119,V,0.950* 122,R,0.996** 123,A,0.999** 124,T,0.999** 125,L,0.951* 126,C,0.978* 127,A,0.999** 128,V,0.960* 129,N,0.996**	OG0002821
EVM0001020	0	57,K,0.953* 58,T,0.995** 59,T,0.998** 84,K,0.987* 92,F,0.995** 93,L,0.987* 96,C,0.990* 97,F,0.999** 98,Y,0.999** 99,Y,0.987* 100,P,0.987* 101,A,0.988*	OG0002826
EVM0014897	0	294,N,0.995** 295,V,0.978* 304,N,0.995** 311,K,0.998** 312,S,0.991** 313,I,0.994** 315,S,0.999** 317,N,0.992** 319,A,0.991** 320,N,0.990* 323,R,0.998** 324,P,0.998** 328,T,0.993** 330,A,0.994** 331,A,0.995** 334,V,0.978* 336,A,0.998** 338,N,0.993** 340,D,0.992**	OG0002837
EVM0012542	2.819e-06	1,Q,0.953* 673,G,0.955*	OG0002841
EVM0009392	0	1,L,0.961* 2,K,0.976* 4,Y,0.977* 6,K,0.997** 9,F,0.977* 11,S,0.996** 12,F,0.997** 51,D,0.974*	OG0002842
EVM0003521	0.0055043	134,C,0.971*	OG0002844
EVM0017023	0	1,F,0.996** 2,S,0.952* 3,V,0.951* 4,T,0.996** 5,V,0.993** 6,N,0.999** 9,L,0.996** 10,H,0.999** 11,Y,0.999** 12,T,0.951*	OG0002851
EVM0005616	1.86e-07	9,F,0.975*	OG0002863
EVM0015833	0	182,I,0.974* 186,I,0.952* 188,S,0.996** 190,S,0.996** 191,S,0.996** 193,L,0.996** 194,Y,1.000** 195,L,1.000** 197,S,0.997** 198,R,1.000** 202,I,0.996** 205,N,0.995** 206,Y,0.995** 207,K,0.999** 208,R,0.995** 209,K,0.997** 210,S,0.998** 211,T,0.998** 213,L,0.987* 214,S,0.993** 217,G,0.995** 222,R,0.999** 224,S,0.999** 226,R,0.996** 227,E,0.992** 228,E,0.997** 230,D,0.996** 231,A,0.997** 232,L,0.99…	OG0002866
EVM0005777	0.00124965	1,Q,0.996** 437,L,0.950* 438,D,0.951* 439,V,0.951*	OG0002870
EVM0010622	0	3,K,0.987* 4,S,0.979* 5,S,0.979* 6,Y,0.986* 7,Q,0.997** 8,P,0.989* 14,L,0.984* 15,S,0.992** 16,L,0.997** 17,A,0.988*	OG0002873
EVM0005649	0	21,S,0.996** 69,V,0.996** 70,R,0.996** 72,N,0.996** 74,T,1.000** 75,H,1.000** 77,K,0.998**	OG0002880
EVM0007928	5e-08	409,D,0.986*	OG0002887
EVM0011295	0	1,D,0.999** 2,D,0.991** 5,W,0.992** 9,R,0.985* 11,V,0.992** 13,L,0.992** 15,E,0.990** 16,F,0.991** 18,N,0.999** 19,A,0.992** 25,G,0.983* 26,D,0.990** 27,G,0.998** 29,S,0.992** 30,G,0.991** 36,A,0.997** 37,V,0.998**	OG0002907
EVM0003450	0.00128636	506,G,0.995**	OG0002925
EVM0014843	0	780,Q,0.978* 781,L,0.970* 782,T,0.991** 783,R,0.997**	OG0002930
EVM0012622	0	65,V,0.996** 67,T,0.995** 68,L,0.991** 69,W,0.995** 93,M,0.996** 95,V,0.999** 96,W,0.997** 103,Q,0.999** 104,E,0.999** 105,Y,0.954* 106,R,0.994** 107,L,0.999** 108,Q,0.997** 109,D,0.982* 125,S,0.996** 334,N,0.999** 335,T,0.999** 341,S,0.996** 342,N,0.958* 343,I,0.991** 344,D,0.999** 346,V,0.951* 347,L,0.955* 348,S,0.999** 360,D,0.995** 361,P,0.999** 362,G,0.998** 363,K,0.999** 365,E,0.995** 373,G…	OG0002931
EVM0016317	0	493,S,0.982* 494,V,0.995** 495,L,0.982* 496,G,0.982* 497,C,0.981* 499,S,0.980*	OG0002991
EVM0004843	0	488,D,0.980* 562,G,0.990** 563,C,0.995** 565,G,0.996** 566,G,0.995** 568,G,0.999** 569,N,0.994** 572,I,0.995** 573,N,0.994** 574,M,0.991** 576,I,0.995** 577,S,0.996** 579,M,0.999**	OG0002993
EVM0009117	0	1,A,0.997** 4,Q,0.998** 5,D,0.988* 6,N,0.988* 19,S,0.989* 21,L,0.990**	OG0003002
EVM0013027	0	613,K,0.999** 614,T,0.998** 620,I,0.989* 623,K,0.973*	OG0003004
EVM0007991	0	139,Y,0.997** 141,E,0.998** 142,C,0.986* 143,G,0.965* 144,L,0.956* 145,C,0.986* 146,A,0.996** 326,C,0.986* 327,C,0.995** 328,C,0.986* 329,L,0.986* 330,C,0.986* 334,R,0.985*	OG0003022
EVM0008102	0	142,I,0.995** 143,Y,0.999** 145,L,0.996** 150,S,0.998** 153,S,0.998** 154,T,0.959* 155,H,0.990** 157,E,0.998** 161,D,0.995** 162,G,0.998** 164,R,0.956* 165,F,0.951* 166,H,0.998** 168,Q,0.997** 169,V,0.952* 170,S,0.992** 174,P,0.950* 175,H,0.996** 178,A,0.961* 179,W,0.958* 181,E,0.985* 184,H,0.988* 186,P,0.957* 190,K,0.962* 191,S,0.993** 193,G,0.970* 194,V,0.996** 261,C,0.961* 262,S,0.994** 264,R,…	OG0003035
EVM0003571	0	173,S,0.992** 174,E,0.990** 176,T,0.978* 177,Q,0.998** 184,V,0.973* 186,G,0.996**	OG0003059
EVM0002399	0	629,S,0.991** 634,W,0.998** 635,N,0.992** 636,H,0.999** 637,T,0.998** 643,C,0.998** 645,E,0.999** 650,K,0.999** 652,S,0.996** 653,L,0.994** 655,S,0.999** 656,N,0.998** 660,G,0.994** 663,R,0.997**	OG0003060
EVM0001591	0	548,R,0.980* 549,Q,0.997** 551,R,0.980* 574,C,0.996** 575,K,0.995** 581,V,0.980* 583,E,0.983* 588,K,0.997**	OG0003062
EVM0014762	0	66,S,0.965* 71,F,1.000** 74,P,0.998** 77,V,0.996** 78,R,0.998** 79,S,0.975* 80,L,0.996** 81,P,0.996** 82,G,0.998** 85,Q,0.996**	OG0003068
EVM0008167	0	69,H,0.996** 70,K,0.966* 72,A,0.969* 73,E,0.969* 75,R,0.995** 77,E,0.996** 79,T,0.993**	OG0003071
EVM0000366	0	1,F,0.992** 2,K,0.995** 3,H,0.993** 4,Y,0.992** 5,Y,0.993** 9,V,0.993** 244,G,0.986* 249,Y,0.994** 253,K,0.983* 254,T,0.997** 255,P,0.990** 257,N,0.984* 258,F,0.999** 264,L,0.994**	OG0003104
EVM0008836	0	150,S,0.999** 154,L,0.999** 160,Y,0.996** 161,K,0.989* 163,S,0.997** 166,R,0.995** 175,D,0.997** 179,N,0.996** 189,E,0.996** 426,S,0.997** 427,L,0.996** 428,W,0.996** 429,A,0.960* 433,G,0.999** 434,G,0.998** 435,T,0.997** 436,V,0.996** 439,E,0.997** 589,E,0.996** 590,F,0.997** 591,E,1.000** 592,R,1.000** 598,I,0.997** 601,V,0.995** 602,P,0.997** 603,E,1.000** 604,V,0.997** 606,S,0.996** 646,H,0.9…	OG0003105
EVM0004904	0	194,K,0.988* 195,F,0.998** 197,P,0.972* 199,F,0.989*	OG0003108
EVM0000978	0	58,A,0.993** 59,Q,0.975* 60,R,0.978* 64,E,0.996**	OG0003122
EVM0013648	0	173,V,0.994** 174,F,0.971* 175,F,0.983* 177,F,0.997** 917,T,0.986* 920,T,0.976* 1038,T,0.991** 1039,A,0.992** 1041,V,0.992** 1043,K,0.990** 1045,F,0.976* 1046,A,0.994** 1052,A,0.985* 1053,S,0.997** 1059,D,0.985* 1065,Q,0.991** 1067,L,0.966* 1072,A,0.991** 1123,S,0.998** 1124,Y,0.991** 1140,S,0.991** 1143,S,0.979* 1144,S,0.997** 1145,D,0.980* 1147,Y,0.991** 1148,T,0.991** 1185,G,0.999** 1186,S,0.9…	OG0003127
EVM0007111	0	1,L,0.982* 2,P,0.999** 3,I,0.997** 49,P,0.999**	OG0003128
EVM0018335	1e-09	221,G,0.998** 347,C,0.996**	OG0003135
EVM0015696	0.0059658	52,L,0.969*	OG0003148
EVM0010636	0.000167496	88,P,0.984* 89,N,0.990**	OG0003159
EVM0009917	4.8097e-05	123,V,0.982* 127,S,0.967*	OG0003176
EVM0017561	0	303,F,0.993** 304,F,0.969* 305,P,0.989* 823,L,0.997** 824,A,0.999** 826,A,0.995** 828,C,0.996** 830,Q,0.999** 833,V,0.983* 835,V,0.990* 838,L,1.000** 841,G,0.996** 843,E,0.999** 844,R,0.991** 846,E,0.995** 847,E,0.996** 848,V,0.982* 851,Q,0.999** 853,T,0.989* 854,L,0.996** 857,S,0.999** 859,S,0.999** 872,N,0.995** 873,M,0.996** 876,R,0.996** 877,I,0.991** 879,L,0.996** 881,Q,0.999** 882,Y,0.997**…	OG0003194
EVM0016009	1.767e-06	2,C,0.995** 43,C,0.994**	OG0003195
EVM0001910	0	103,K,0.989* 104,M,0.996** 107,P,0.971* 108,Q,0.990*	OG0003198
EVM0007637	1e-09	34,S,0.996** 65,S,0.996**	OG0003204
EVM0015576	0	468,Q,0.996** 470,N,0.978* 472,N,0.979* 473,Q,0.971*	OG0003209
EVM0013762	1.223e-06	89,T,0.986* 91,I,0.987* 93,G,0.986*	OG0003214
EVM0017167	0	1,F,0.998** 2,C,0.999** 3,L,0.998** 4,F,0.999** 5,F,1.000** 6,L,0.972* 7,L,1.000** 8,S,0.972* 9,F,0.998** 10,Q,0.998** 13,D,0.971*	OG0003218
EVM0005380	0	29,S,0.993** 117,Y,0.992** 119,L,0.992** 395,G,0.992** 396,R,0.998** 397,V,0.999** 398,I,0.997** 399,V,0.980* 400,N,0.993** 401,P,0.997** 402,E,0.993** 403,E,0.999** 404,K,0.999** 405,S,0.968* 407,L,0.999** 409,E,0.999** 411,N,0.999** 412,E,0.966* 413,T,0.998** 415,I,0.993** 416,G,0.995** 417,K,0.999**	OG0003235
EVM0005746	0	308,I,0.971* 309,Q,0.999** 311,Y,0.992** 314,F,0.997** 317,E,0.999** 318,K,0.999** 319,I,0.998**	OG0003239
EVM0011198	1.03e-07	161,G,0.995** 166,G,0.983* 172,V,0.996**	OG0003249
EVM0012940	0	348,L,0.998** 352,I,0.996** 354,K,0.995** 355,N,0.991** 356,A,0.996** 358,L,0.996** 359,L,0.992** 360,K,0.965* 361,T,0.998** 362,Q,0.994** 365,C,0.995** 366,L,0.990** 398,K,0.995** 403,V,0.996** 404,L,0.995** 405,K,0.995** 406,K,0.997** 407,I,0.996** 446,S,0.997** 447,H,0.997** 448,R,0.999** 449,Q,0.999** 451,K,0.999** 452,K,0.999** 455,T,0.999** 456,E,0.998** 458,Q,0.966* 459,S,0.987* 460,Q,0.99…	OG0003256
EVM0003700	6.925e-06	56,K,0.990**	OG0003264
EVM0003184	0	157,L,0.989* 158,K,0.989* 159,T,0.999** 160,Y,0.999** 161,N,0.999** 162,D,1.000** 163,Q,0.989* 164,G,1.000** 165,L,1.000** 166,L,0.998** 167,N,0.989* 168,S,0.989* 358,S,0.989*	OG0003282
EVM0005750	2e-09	185,T,0.991** 186,I,0.997** 188,E,0.987*	OG0003287
EVM0001671	0	34,P,0.995** 35,E,0.990* 36,G,0.998** 37,F,0.993** 38,N,0.999** 39,Q,0.993** 41,A,0.995** 42,R,0.995** 43,T,0.995** 44,S,0.977* 49,A,0.999** 52,N,0.999** 53,W,0.990** 54,T,0.999** 56,Q,0.987*	OG0003288
EVM0004968	3.1852e-05	78,V,0.998** 79,S,0.996** 80,I,0.980* 83,L,0.991** 86,C,0.980*	OG0003290
EVM0015161	0	71,E,0.991** 72,C,0.995** 73,W,0.992** 77,S,0.991** 78,E,0.989* 79,H,0.982* 80,R,0.989* 422,S,0.998** 423,G,0.992** 424,I,0.974* 425,V,0.997** 426,A,0.997** 429,S,0.992**	OG0003309
EVM0008498	0	158,P,0.996** 159,T,0.993** 211,E,0.995** 225,H,0.999** 226,A,0.989* 227,S,0.995** 228,V,0.999** 229,L,0.999** 230,L,0.999** 231,R,0.999**	OG0003310
EVM0004745	0	303,A,0.997** 304,E,0.996** 306,T,0.996** 308,G,1.000** 309,S,1.000** 310,Y,0.956* 311,T,0.999** 312,Y,0.999** 313,A,0.997** 314,K,0.998** 315,V,0.985* 316,F,0.953* 320,K,0.993** 324,A,0.997** 325,A,0.997** 328,N,0.996** 329,S,0.999** 330,V,0.999** 331,F,0.951* 332,W,1.000** 333,G,1.000** 334,A,0.953* 335,F,0.999** 337,A,0.952* 338,C,0.997** 340,G,0.968* 341,V,0.997** 342,A,0.998** 343,I,0.998** …	OG0003321
EVM0000056	0	1635,S,1.000** 1636,F,0.999** 1638,F,0.998** 1646,F,1.000** 1686,D,1.000** 1723,E,1.000** 1724,S,0.998** 1725,F,0.997** 1726,A,0.956* 1727,S,0.997** 1728,C,0.997** 1738,V,0.997** 1741,I,0.990** 1742,F,1.000** 1744,N,1.000** 1748,Q,1.000** 1750,T,0.951* 1751,T,0.997** 1753,N,0.994** 1754,I,0.997**	OG0003322
EVM0003168	0	142,S,0.986* 143,G,0.992** 144,Y,0.988* 147,L,0.969* 148,K,0.997**	OG0003324
EVM0007679	0.00789482	72,G,0.971*	OG0003326
EVM0001027	0	420,A,0.994** 426,S,0.999**	OG0003327
EVM0000931	0	290,Q,0.990* 294,L,0.987* 295,M,0.983* 296,H,0.991** 299,Q,0.989* 300,N,0.989* 301,E,0.992** 303,E,0.988* 305,T,0.991** 306,S,0.993** 318,V,0.979* 320,Y,0.990* 321,E,0.998** 322,H,0.999** 326,A,0.987* 327,Q,0.980* 330,Q,0.990** 331,I,0.989* 334,E,0.991** 335,S,0.999**	OG0003364
EVM0006585	0	82,V,0.999** 92,D,0.993** 94,N,0.999** 96,L,0.999** 98,I,0.994** 104,A,0.952* 114,W,0.984* 127,N,0.996** 128,N,0.999** 130,N,0.999** 132,M,1.000** 134,K,0.988* 139,K,0.989* 143,E,0.995** 145,I,0.995** 149,C,0.999** 150,C,0.998** 151,R,0.995** 152,Q,0.990* 154,E,0.999** 161,E,0.999** 163,Y,0.996** 164,N,0.995** 170,N,0.999** 171,S,0.999** 176,M,0.987* 182,L,0.986* 183,G,0.986* 184,H,0.969* 185,F,0…	OG0003370
EVM0008040	0	1,S,0.997** 2,H,0.987* 5,F,0.997**	OG0003417
EVM0009285	3.2737e-05	629,A,0.957*	OG0003422
EVM0009332	0.00198061	1,Q,0.977*	OG0003424
EVM0014503	1.73e-07	248,V,0.965*	OG0003426
EVM0001735	0	2,Y,1.000** 4,E,0.997** 6,R,0.999** 7,A,0.999** 10,Q,0.963* 11,I,0.965* 12,W,0.956* 13,S,0.961* 14,V,0.968* 15,L,0.994** 16,R,0.996** 17,F,0.998** 19,L,0.999** 20,F,0.962* 22,T,0.997** 23,G,0.999** 24,H,0.962* 25,R,0.969* 27,I,0.993** 28,S,0.999** 30,A,1.000** 31,A,0.958* 34,I,0.955* 35,D,0.997** 36,V,0.956* 37,D,0.998** 38,F,0.958* 41,D,0.997** 42,G,1.000** 43,P,0.959* 44,L,1.000** 47,T,0.999** …	OG0003431
EVM0014364	0	154,M,0.965* 155,W,0.990* 158,D,0.998** 159,S,0.990* 160,L,0.982* 176,D,0.977* 178,K,0.998** 207,M,0.989* 208,W,0.989* 209,E,0.989* 211,Q,0.999** 212,Q,0.999** 213,E,0.990* 214,K,0.990*	OG0003458
EVM0010459	0	2,D,0.997** 3,T,0.999** 4,S,0.997** 7,P,0.999** 8,V,0.990* 9,K,1.000** 10,K,0.953* 11,R,0.997** 12,V,0.999** 13,K,1.000** 14,I,0.988* 15,V,0.999** 16,K,1.000** 18,T,0.998** 19,S,0.997** 21,Y,0.997** 25,P,0.999** 26,G,0.960* 27,E,0.954* 28,E,0.955* 33,V,0.992** 34,H,1.000** 37,R,0.999** 39,L,0.999** 40,N,0.997** 42,G,0.999** 43,K,0.952* 44,K,0.997** 45,R,1.000** 46,E,1.000** 47,R,0.997** 51,G,0.99…	OG0003472
EVM0016568	0	386,F,0.998** 390,D,0.994** 391,V,0.972* 392,S,0.994** 394,V,0.993** 396,F,0.994** 398,W,0.995** 399,S,0.992** 400,D,0.998** 447,G,0.976* 450,M,0.974* 451,A,0.994** 455,S,0.995** 459,A,0.991** 460,E,0.990* 581,C,0.999** 582,L,0.995**	OG0003478
EVM0015176	0	193,I,0.995** 194,R,0.992** 195,I,0.991** 196,R,0.993** 198,I,0.998** 199,L,0.988* 200,A,0.992** 201,T,0.993** 214,V,0.991** 264,M,0.992** 266,A,0.993** 273,Y,0.992** 274,W,0.983* 275,P,0.989*	OG0003491
EVM0007366	1.75e-07	230,E,0.973* 231,E,0.959* 233,Q,0.978*	OG0003494
EVM0006950	0	66,I,0.976* 67,I,0.993** 69,L,0.979* 70,T,0.972* 72,A,0.992** 176,E,0.992** 177,A,0.999** 178,A,0.952* 179,L,0.962* 180,S,0.997** 181,L,0.961* 182,Q,0.996** 183,K,0.996** 184,E,0.997** 185,K,0.999** 186,S,0.996** 200,A,0.965* 201,Q,0.996** 202,V,0.996** 203,L,0.999**	OG0003532
EVM0012023	0	4,N,0.988* 6,S,0.998** 8,W,0.999** 9,I,0.952* 10,A,0.988* 176,G,0.998** 177,P,0.997** 179,L,0.989* 180,A,0.975* 182,R,0.971* 184,H,0.978* 187,C,0.988* 188,T,0.988* 191,Q,0.986*	OG0003533
EVM0003380	0	138,T,0.997** 139,A,0.998** 142,F,0.999** 143,S,0.998** 145,S,0.999**	OG0003538
EVM0013098	0	797,G,0.981* 800,L,0.999** 801,S,0.991** 802,V,0.971* 803,F,0.991** 804,S,0.991**	OG0003541
EVM0017843	0	11,I,0.999** 15,A,0.951* 16,L,0.956* 18,W,1.000** 19,D,0.997** 20,K,0.995** 21,A,0.952* 22,Q,0.998** 23,A,0.957* 24,W,0.997** 25,G,0.999** 26,F,0.952* 27,K,0.998** 28,D,0.998** 29,G,0.998** 30,V,0.988* 31,L,0.994**	OG0003553
EVM0017394	0	205,I,0.991** 206,A,0.992** 207,F,0.975* 208,S,0.998** 214,Q,0.992** 247,Q,0.986*	OG0003555
EVM0012665	0	175,T,0.997** 177,T,0.996** 179,E,0.992** 180,C,0.993** 183,K,0.999** 184,D,0.978* 185,K,0.991** 186,W,0.999** 189,V,0.970* 191,H,0.999** 193,D,0.998** 195,E,0.989* 208,H,0.982* 209,M,0.978* 211,G,0.992** 212,S,0.993** 213,S,0.998** 214,K,0.989* 215,Y,0.991** 216,A,0.993** 219,K,0.993** 223,Q,0.984* 224,L,0.989* 228,A,0.986* 229,I,0.992** 230,E,0.992**	OG0003559
EVM0015420	0	1,T,0.955* 2,A,0.990** 3,M,0.978* 4,R,0.964* 7,Q,0.999** 463,R,0.998** 464,R,0.999** 465,R,0.989* 467,K,0.999** 468,K,0.994** 472,V,0.991** 473,S,0.990*	OG0003566
EVM0002402	0	446,G,0.989* 448,I,0.990** 451,A,0.981* 452,P,0.996** 461,S,0.988* 465,A,0.998** 466,E,0.990*	OG0003574
EVM0001149	4.156e-06	23,S,0.983*	OG0003582
EVM0015326	0	13,S,0.952* 21,E,0.987* 27,D,0.986* 28,H,0.998** 29,I,0.986*	OG0003584
EVM0012178	1.8389e-05	24,L,0.982*	OG0003588
EVM0002967	6.23e-07	791,C,0.986* 792,S,0.986*	OG0003593
EVM0014596	0	85,D,0.991** 86,R,0.992** 87,L,0.992** 93,A,0.978* 96,T,0.992** 98,Y,0.999** 99,L,0.981* 100,T,0.985* 101,A,0.993** 102,T,0.992** 107,V,0.993** 108,E,0.992** 109,N,0.983* 114,W,0.992**	OG0003603
EVM0009802	0	78,F,0.955*	OG0003629
EVM0005875	9.0568e-05	285,C,0.968* 288,Y,0.967*	OG0003640
EVM0010128	0	1,A,0.972* 2,M,0.997** 4,N,0.989* 6,C,0.999** 10,T,0.999** 11,R,0.991** 12,K,0.999** 13,R,0.980* 16,D,0.986* 563,S,0.999** 565,G,0.994** 568,W,0.985* 569,G,0.992**	OG0003649
EVM0017648	1.005e-06	65,P,0.964*	OG0003666
EVM0000498	0	2,C,0.995** 3,S,0.995** 5,A,0.969* 32,Q,0.999** 33,Y,0.996** 34,W,0.989* 38,V,0.987*	OG0003670
EVM0004556	0	648,K,0.993** 653,G,0.987* 654,T,0.997** 656,A,0.994** 657,A,0.999** 660,R,0.999** 661,N,0.994** 662,S,0.999** 663,V,0.999** 665,C,0.996** 666,Q,0.994** 667,R,0.996** 668,R,0.999** 669,D,0.999** 670,C,0.997** 672,T,0.994** 673,L,0.999** 676,T,0.989* 680,A,0.999** 681,R,0.991** 682,R,0.989* 688,R,0.999** 689,T,0.999** 691,Q,0.952* 692,H,0.999** 693,R,0.994** 694,D,0.995** 699,A,0.997** 700,L,0.990…	OG0003686
EVM0017234	0	525,S,0.998** 527,I,0.989* 528,K,0.989* 531,Y,0.988* 532,T,0.990* 533,G,0.972* 543,N,0.989*	OG0003693
EVM0004482	0	1,A,0.997** 2,L,0.991** 49,R,0.952* 50,K,0.990* 53,D,0.997** 54,L,0.998** 55,E,0.999**	OG0003720
EVM0016606	2.74e-07	1,A,0.995** 4,F,0.988*	OG0003741
EVM0005208	0	391,R,0.988* 395,A,0.988* 396,A,0.988* 397,P,0.988* 398,T,0.997** 507,V,0.987* 508,S,0.999** 509,L,0.969*	OG0003747
EVM0001037	0	1399,P,0.987* 1400,V,0.972* 1401,W,0.987* 1403,H,0.987* 1405,S,0.987* 1406,N,0.987* 1410,V,0.958* 1415,G,0.991** 1416,T,0.986* 1418,G,0.960* 1424,A,0.987* 1425,L,0.987* 1428,A,0.986* 1430,A,0.986* 1433,M,0.976* 1440,A,0.987* 1452,K,0.992** 1453,D,0.969* 1460,W,0.998** 1468,T,0.998**	OG0003749
EVM0007041	0	1,V,0.978* 3,C,0.988* 4,I,0.990** 5,S,0.997** 7,L,0.998** 11,F,0.999** 12,L,0.981*	OG0003750
EVM0013982	0	158,P,0.994** 160,Y,0.994** 162,E,0.992** 163,I,0.995** 164,V,0.997** 167,N,0.999** 169,D,0.994** 285,F,0.998** 286,R,0.994** 287,W,0.993** 288,R,0.989* 290,G,0.994** 292,E,0.999** 295,R,0.993** 296,P,0.994** 298,K,0.993** 299,S,0.981*	OG0003767
EVM0009027	3e-09	376,T,0.995** 377,T,0.982*	OG0003771
EVM0008346	0	3,V,0.978* 4,K,0.977* 6,E,0.998** 7,D,0.978* 8,E,0.978* 229,V,0.998** 230,T,0.998** 231,V,0.998** 232,Q,0.978* 233,R,0.996** 426,G,0.977* 427,S,0.978* 428,K,0.979* 448,R,0.977* 449,K,0.996**	OG0003786
EVM0009009	0	1,L,0.983* 2,C,0.999** 3,S,0.997** 7,C,0.996** 23,R,0.998** 40,Q,0.999** 49,D,0.995** 57,S,0.995** 61,L,0.996**	OG0003787
EVM0013386	0	729,G,0.954* 879,R,0.999** 880,K,0.996** 883,L,0.996** 884,D,0.993** 885,V,0.989* 886,M,0.996** 887,I,0.958* 889,Q,0.953* 890,M,0.956*	OG0003788
EVM0015126	1.96e-07	534,V,0.969*	OG0003793
EVM0005197	0	755,L,0.998** 756,E,0.988* 757,R,0.993** 758,E,0.994** 762,D,0.991** 765,Q,0.994** 770,V,0.979* 771,E,0.994** 773,R,0.993** 775,I,0.995** 776,Q,0.994** 777,S,0.994** 778,A,0.999** 779,E,0.993** 781,K,0.993** 782,K,0.989* 783,V,0.994** 786,E,0.994** 788,E,0.999** 789,L,0.975* 790,S,0.993** 792,I,0.995** 794,T,0.990** 795,V,0.999** 796,E,0.993** 797,H,0.995** 807,A,0.997**	OG0003832
EVM0009225	2.4346e-05	115,R,0.990**	OG0003841
EVM0009998	0	378,F,0.994** 379,V,0.999** 380,G,0.993** 381,L,0.999** 383,V,0.999** 384,C,0.993** 385,G,0.997** 386,S,0.986* 389,L,0.999** 392,I,0.999** 393,I,0.994** 396,L,0.997** 400,F,0.982*	OG0003845
EVM0002537	0	710,L,0.969* 713,Q,0.999** 714,K,0.988* 718,D,0.990* 719,L,0.969* 721,V,0.963* 723,D,0.999** 724,I,0.995** 725,C,0.999** 728,E,0.990* 730,N,0.969* 731,Q,0.989* 747,A,0.990* 750,T,0.987* 751,E,0.999** 752,K,0.999** 796,K,0.988* 797,I,0.999** 801,Q,0.989*	OG0003846
EVM0000268	3.0278e-05	217,C,0.988* 218,H,0.990*	OG0003858
EVM0014641	0	205,V,0.975* 206,N,0.999** 561,M,0.998** 567,I,0.972* 572,V,0.989* 573,A,0.990** 574,V,0.963* 577,L,0.986* 593,M,0.980* 596,W,0.972* 598,P,0.990* 600,I,0.973* 606,T,0.990** 609,L,0.992**	OG0003861
EVM0012296	0	1,C,0.988* 2,F,0.998** 3,N,0.976* 8,T,0.991** 9,I,0.950* 10,S,0.952* 14,Y,0.996** 16,N,0.978* 19,F,0.977* 20,A,0.996**	OG0003889
EVM0001975	0	1,L,0.983* 2,I,0.961* 8,F,0.997** 9,L,0.994** 10,S,0.993**	OG0003896
EVM0013444	3.6e-08	1010,R,0.969* 1011,E,0.962* 1015,N,0.982* 1017,D,0.982*	OG0003903
EVM0004820	0	18,I,0.996** 20,F,0.980* 21,F,0.962* 22,F,0.980* 25,S,0.981*	OG0003907
EVM0002845	0	326,V,0.998** 714,K,0.989* 715,L,0.991** 719,T,0.988* 721,S,0.999** 725,D,0.989* 733,H,0.999** 735,L,0.996**	OG0003910
EVM0003466	0	330,N,0.989* 331,V,0.991** 333,D,0.991** 334,M,0.999** 335,L,0.989* 336,C,0.993** 340,V,0.998** 341,S,0.990**	OG0003926
EVM0006799	0	360,K,0.999** 361,E,0.996** 363,M,0.996** 364,Q,0.997** 365,R,0.996** 366,I,0.952* 367,H,0.996** 369,R,0.998** 371,N,0.996** 372,I,0.999** 376,V,0.999** 385,P,0.950* 386,T,0.993** 389,V,0.990* 390,S,1.000**	OG0003938
EVM0003455	0	294,G,0.963* 295,E,1.000** 300,A,0.999** 317,H,0.995** 320,H,0.994** 321,R,0.963* 322,L,0.998** 323,A,0.994** 324,E,0.995** 326,R,0.989* 329,G,0.997** 330,T,0.999** 332,T,0.997** 338,H,0.994** 341,L,0.981* 344,V,0.994** 385,R,0.984*	OG0003977
EVM0000386	0	1,R,0.976* 15,S,0.973*	OG0003980
EVM0011844	1.1154e-05	309,M,0.996** 310,M,0.966* 311,K,0.976*	OG0003982
EVM0012111	0	671,P,0.975* 673,F,0.963* 734,A,0.971* 742,G,0.994** 744,S,0.976* 750,L,0.992**	OG0003986
EVM0004157	1.759e-06	304,V,0.988*	OG0003996
EVM0008853	0	150,D,1.000** 151,L,0.997** 152,P,0.999** 153,D,1.000** 154,D,0.999** 155,L,1.000** 158,Y,0.999** 161,L,0.962* 167,T,0.997** 169,D,0.994** 170,G,0.997** 171,A,0.986*	OG0004003
EVM0011050	0	162,K,0.998** 163,T,0.985* 165,T,0.994** 1602,V,0.958* 1603,E,0.998**	OG0004004
EVM0010479	1.7166e-05	284,G,0.997**	OG0004007
EVM0005345	0	58,L,0.969* 59,Q,0.999** 61,G,0.999** 62,H,1.000** 63,E,0.998** 64,P,0.998** 65,L,0.998** 66,P,0.969* 67,P,0.998** 68,T,0.999** 69,V,0.999** 70,G,0.998** 71,R,1.000** 72,N,0.998** 73,V,0.971* 74,L,0.998** 76,R,0.962* 77,K,0.999** 79,L,0.972* 80,Y,0.970* 81,L,0.999** 247,G,0.969* 248,L,0.998** 249,V,0.967*	OG0004041
EVM0007830	2.12e-07	141,C,0.987* 156,C,0.985*	OG0004049
EVM0000049	0	1033,D,0.986* 1035,S,0.998** 1036,A,0.998** 1037,E,0.999** 1038,R,0.999** 1039,A,0.997** 1040,P,0.987* 1246,E,0.999** 1247,K,0.991** 1250,E,0.999** 1252,E,0.999** 1253,E,0.991** 1255,M,0.992** 1260,K,0.992** 1261,S,0.999** 1263,T,0.991** 2032,R,0.992** 2033,A,0.991** 2035,T,0.991** 2036,E,0.992** 2037,E,0.991** 2038,E,0.983* 2040,N,0.999** 2041,A,0.992** 2043,L,0.997** 2046,R,0.992** 2050,I,0.981…	OG0004058
EVM0001152	0	3,Y,0.988* 5,R,0.999** 6,H,0.989* 8,L,0.988* 9,V,0.997** 10,D,0.989* 11,N,0.989* 12,G,0.989* 16,F,0.989* 17,H,0.977*	OG0004060
EVM0015530	0	668,C,0.987* 670,T,0.967* 671,S,0.998** 895,I,0.987* 896,T,0.987* 903,T,0.971*	OG0004070
EVM0004280	0	6,L,0.986* 7,V,0.984* 8,R,0.999** 9,L,0.992** 10,C,0.997** 17,D,0.987* 19,P,0.999** 26,Y,0.999** 31,S,0.994** 33,K,0.999** 35,S,0.994** 39,E,0.999** 41,E,0.993** 51,H,0.974* 52,G,0.997** 57,H,0.999** 58,F,0.993** 59,Q,0.999** 65,R,0.999** 66,S,0.999** 67,V,0.994** 70,E,0.999** 71,S,0.997** 72,R,0.976* 74,D,0.992** 75,H,0.999** 76,V,0.991** 79,L,0.987* 80,G,0.994** 82,I,0.992** 83,Q,0.992** 86,E,0…	OG0004087
EVM0008546	0	403,A,0.999** 406,D,0.995** 407,F,0.999** 536,P,0.994** 537,E,0.987* 538,V,0.998** 539,Q,0.999** 540,R,0.986* 545,K,0.987* 548,A,0.999** 549,P,0.999** 550,Y,0.993** 551,L,0.992** 555,D,0.989* 556,S,0.993** 557,D,0.999** 558,I,0.993** 559,R,0.993** 561,I,0.999** 564,D,0.996** 572,M,0.998** 575,R,0.994** 576,A,0.999** 578,Q,0.994**	OG0004101
EVM0014886	2.8e-08	252,V,0.982* 253,S,0.982* 255,H,0.966* 256,M,0.974* 257,R,0.951*	OG0004110
EVM0012891	0	276,L,0.979* 278,Y,0.990* 279,F,0.990** 299,L,0.990** 319,A,0.991**	OG0004123
EVM0003432	9.179e-06	306,E,0.992**	OG0004133
EVM0016085	0	282,H,0.971* 288,E,1.000** 290,A,0.999** 291,Y,0.998** 294,K,0.998** 296,N,0.998** 301,V,0.998** 303,R,0.998** 305,D,0.997** 306,G,0.999** 307,D,0.998** 308,V,0.997** 310,S,1.000** 311,P,0.994**	OG0004152
EVM0004847	0	14,S,0.992** 16,R,0.963* 17,S,0.992** 19,D,0.990* 21,M,0.988* 24,L,0.970* 28,S,0.991** 29,G,0.975* 30,S,0.995** 32,T,0.979* 35,S,0.999** 36,A,0.988* 39,S,0.997** 44,D,0.991** 45,N,0.991** 46,K,0.999** 47,E,0.998** 48,L,0.991**	OG0004156
EVM0010631	0	7,L,0.990** 11,H,0.975* 15,Q,0.978*	OG0004167
EVM0013475	0	99,P,0.999** 100,M,0.999** 101,K,0.995** 102,M,0.999** 105,L,0.997** 106,N,0.996** 108,W,0.995** 109,P,0.996** 110,F,1.000** 111,L,0.990** 112,I,1.000** 113,A,0.996**	OG0004174
EVM0011929	0	222,V,0.999** 227,D,0.993** 228,N,0.993** 230,R,0.999** 233,Q,0.999** 239,L,0.994** 240,K,1.000** 241,S,0.999** 242,R,0.999** 243,E,0.994** 245,R,0.999** 246,A,0.996** 256,Q,0.999**	OG0004213
EVM0003381	0	377,R,0.992** 378,E,0.987*	OG0004214
EVM0009297	0	179,S,0.994** 181,K,0.999** 182,M,0.956* 184,E,0.962* 186,E,0.994** 187,S,0.994** 197,S,0.999** 255,E,0.992** 256,T,0.999** 258,S,0.994** 263,Y,0.994** 264,G,0.998** 265,R,0.999** 267,F,0.993** 268,I,0.987* 278,D,0.999** 279,K,0.989* 505,L,0.998** 508,E,0.994** 509,S,0.993**	OG0004252
EVM0014564	0.000165051	4,R,0.991**	OG0004255
EVM0013356	0	108,R,0.965* 113,K,0.997** 114,Q,0.969* 121,E,0.995** 123,A,0.969* 124,R,0.973* 126,V,0.992** 128,S,0.993**	OG0004257
EVM0001590	0	1318,V,0.997** 1319,N,0.997** 1320,W,0.990** 1324,E,1.000** 1325,L,0.991** 1328,M,0.997** 1331,Y,0.954* 1334,F,0.997** 1337,C,0.997** 1338,Q,0.997** 1341,G,0.997** 1342,A,0.999** 1344,L,0.999** 1346,Q,0.996** 1347,Q,1.000** 1348,K,1.000** 1349,T,0.999** 1350,D,0.997** 1353,A,0.997** 1354,D,0.998** 1358,S,0.998** 1360,T,0.996** 1363,S,0.998** 1365,K,0.996** 1368,K,0.997** 1371,S,0.999** 1372,S,0.9…	OG0004268
EVM0012168	5.2e-06	184,F,0.992** 364,S,0.992**	OG0004274
EVM0011689	0.000839894	2,A,0.972* 3,A,0.958* 5,D,0.997** 10,V,0.999** 12,A,0.966* 14,S,0.992**	OG0004283
EVM0018214	0.00145741	400,A,0.983*	OG0004292
EVM0000632	0	1,L,0.957* 6,L,0.984*	OG0004297
EVM0012161	0	161,V,0.987* 164,Q,0.971* 166,L,0.981* 168,L,0.955* 169,F,0.977* 170,L,0.984* 172,S,0.969*	OG0004304
EVM0008624	0	281,V,0.982* 282,S,0.990* 290,N,0.999** 291,T,0.990* 292,G,0.985* 293,D,0.991**	OG0004308
EVM0017460	0	409,E,0.988* 410,C,0.993** 411,R,0.999** 412,P,0.993**	OG0004309
EVM0000070	0	1,V,0.991** 2,M,0.996** 265,T,0.999** 266,N,0.998** 267,G,0.951* 268,N,0.998** 270,N,0.998** 271,G,0.953* 289,L,0.953* 290,V,0.997** 291,P,0.950* 292,M,1.000**	OG0004322
EVM0012270	5.88e-07	62,C,0.998** 63,R,0.979* 64,P,0.979*	OG0004332
EVM0016017	0	1,G,0.998** 3,N,0.998** 4,D,0.997** 5,L,0.964* 6,F,0.961* 8,C,0.997** 9,D,0.996** 10,I,0.990** 11,G,0.953* 12,D,0.996** 13,S,0.994** 14,V,1.000** 15,T,0.965* 20,F,0.957* 21,K,0.998** 24,Y,0.998** 25,Q,1.000** 26,N,0.997** 29,Y,0.998** 30,L,0.993** 31,K,0.969* 32,Q,1.000** 33,A,0.999** 34,A,0.998** 35,C,0.997** 37,Q,0.998** 38,Q,0.965* 41,I,0.964* 42,L,0.978* 43,L,0.965* 44,V,0.999** 45,S,0.998** …	OG0004341
EVM0008976	0	69,G,0.993** 70,Y,0.999** 71,A,0.994** 72,N,0.994** 77,G,0.994** 80,T,0.997** 81,R,0.993**	OG0004342
EVM0012660	1e-09	36,C,0.993** 37,S,0.992** 38,S,0.992**	OG0004368
EVM0000237	0	652,S,0.998** 653,E,0.998** 654,A,0.996** 655,K,0.994** 656,Y,0.997** 657,I,0.998** 659,K,0.994** 660,T,0.998** 672,T,0.998** 675,I,0.999** 677,T,0.997** 678,V,0.998** 679,T,0.954* 681,A,0.997** 701,I,0.995** 704,A,0.996** 705,E,0.997** 708,K,0.995** 711,Q,0.991** 712,Y,0.996** 713,S,0.997** 714,E,1.000** 716,R,0.956* 718,S,0.997** 719,Y,0.999** 720,P,0.999** 722,S,0.997** 723,H,0.997** 724,Q,0.9…	OG0004379
EVM0001868	0	444,S,0.979* 445,S,0.979* 446,M,0.979* 448,L,0.959* 450,F,0.979* 452,F,0.997** 453,L,0.979*	OG0004384
EVM0018156	0	170,V,1.000** 171,K,0.998** 172,S,0.998** 174,F,0.971* 176,F,0.991** 177,V,0.972* 178,S,1.000**	OG0004460
EVM0014778	0	20,K,0.996** 21,K,0.994** 24,V,0.996** 25,L,0.990* 27,E,0.999** 30,K,0.991** 31,E,0.996** 32,L,0.999** 34,S,0.996** 36,V,0.996** 40,K,0.996** 41,M,0.999** 42,Q,0.996** 657,S,0.992** 658,V,0.991** 660,L,0.956* 663,L,0.992** 667,F,0.983* 668,L,0.980* 669,Q,0.951*	OG0004476
EVM0005710	0.00353944	171,S,0.986*	OG0004508
EVM0013217	0	251,S,0.999** 252,T,0.985* 253,K,0.985* 254,S,0.985* 261,K,0.986* 302,R,0.984* 303,N,0.999** 304,N,0.999** 305,R,0.985* 306,V,0.999** 307,I,0.998** 329,K,0.999** 330,S,0.989* 331,Y,0.999** 332,I,0.987* 333,Y,0.985* 334,N,0.986*	OG0004523
EVM0017918	2.8998e-05	2,S,0.958*	OG0004525
EVM0008309	0	74,E,0.992** 81,E,0.993** 82,E,0.992** 83,E,0.992** 85,Q,0.992** 86,D,0.992** 87,E,0.993**	OG0004540
EVM0009146	0	83,C,0.995** 85,K,0.989* 86,T,0.987* 91,A,0.998** 94,N,0.998** 95,C,0.989* 96,S,0.988* 99,V,0.988* 101,A,0.997** 102,N,0.980* 106,K,0.987* 107,E,0.988*	OG0004543
EVM0002625	0	521,G,0.999** 522,N,0.988* 534,V,0.990* 536,Q,0.990* 568,I,0.967* 586,S,0.998** 589,A,0.997**	OG0004544
EVM0011572	0	166,F,0.991** 169,P,0.991** 171,F,0.997** 176,L,0.975* 179,N,0.999** 180,A,0.991** 183,P,0.996**	OG0004547
EVM0014201	0	130,V,0.995** 131,S,0.999** 133,R,0.995** 134,R,0.995** 135,L,0.995** 136,E,0.999** 141,S,0.995** 142,H,0.998** 144,G,0.995** 145,F,0.999** 146,G,0.995** 147,R,0.995**	OG0004567
EVM0008774	0	100,R,0.999** 101,S,0.998** 102,T,0.990* 104,E,0.991** 105,E,0.999** 111,V,0.993** 112,P,0.991** 115,E,0.987* 116,G,0.971* 120,H,0.999** 124,Y,0.992** 125,Q,0.989* 128,H,0.990* 133,N,0.987*	OG0004569
EVM0000814	3.4e-08	1883,Y,0.987* 1884,P,0.961* 1886,E,0.960*	OG0004571
EVM0013079	1.6e-08	5,F,0.995** 6,F,0.980* 7,F,0.995**	OG0004604
EVM0015602	1e-09	202,T,0.983* 207,S,0.979* 209,C,0.960* 211,G,0.990** 214,F,0.990**	OG0004641
EVM0014039	0.000444205	23,E,0.977* 269,E,0.981*	OG0004645
EVM0017020	3.2992e-05	211,R,0.990** 274,Q,0.990**	OG0004665
EVM0015671	0	1,P,0.999** 2,R,0.998** 8,A,1.000** 9,L,0.997** 20,C,0.997**	OG0004672
EVM0005567	0	1,L,0.972* 3,C,0.999** 5,C,0.999** 7,H,0.990*	OG0004680
EVM0012742	0	1,A,0.997** 3,E,0.999** 4,A,0.989* 6,E,0.990** 9,E,0.990* 10,N,0.990** 18,K,0.988* 20,V,0.988* 26,Y,0.998** 290,S,0.990* 291,S,0.979* 294,S,0.997** 295,V,0.992** 296,K,0.999** 297,E,0.999** 298,T,0.996** 302,E,0.988* 305,I,0.971* 306,E,0.990** 307,L,0.956* 308,I,0.989* 313,I,0.989* 398,A,0.981* 399,D,0.977*	OG0004682
EVM0008638	0	547,R,0.996** 551,C,0.991** 552,F,0.980* 553,L,0.978*	OG0004690
EVM0003552	0	216,E,0.961* 217,N,0.999** 219,K,1.000** 220,P,0.963* 222,E,0.961* 223,E,0.961* 226,E,0.961* 227,I,0.962* 228,I,0.970* 229,V,0.963* 230,T,0.963* 232,T,0.998** 233,D,0.999** 234,Q,0.961* 235,N,0.994** 236,D,0.999** 237,N,0.999** 238,K,1.000** 240,Q,1.000** 241,F,0.998** 242,T,0.963* 243,R,0.960* 457,V,0.957* 740,D,0.999** 741,Q,0.996**	OG0004691
EVM0001040	0	388,V,0.989* 391,N,0.990** 392,F,0.974* 393,L,0.988* 395,N,0.989* 426,S,0.996**	OG0004710
EVM0003458	0.000836839	993,L,0.966*	OG0004728
EVM0014818	0	1,Q,0.996** 12,P,0.989* 14,K,0.999** 16,T,0.996** 20,H,0.999** 21,S,0.996** 22,A,0.998** 23,V,0.999** 24,V,0.996** 25,S,0.996** 27,S,0.996** 30,G,0.997** 32,N,0.996**	OG0004732
EVM0009406	8.888e-06	367,I,0.991** 369,V,0.981*	OG0004737
EVM0001268	0	114,L,0.983* 135,P,0.997** 142,E,0.980* 143,W,0.980* 144,T,0.980* 145,Y,0.986*	OG0004748
EVM0006801	0	201,S,0.995** 202,L,0.996** 203,L,0.996** 204,R,0.995** 205,G,0.999** 206,V,0.982* 207,G,0.985* 208,S,0.999** 210,L,0.997** 211,F,0.996** 212,A,0.996** 213,F,0.997** 214,S,0.996** 215,S,0.996**	OG0004762
EVM0007265	3.745e-06	152,S,0.980*	OG0004767
EVM0002662	0	601,S,1.000** 625,G,0.996** 628,V,0.998** 629,H,0.996** 675,D,0.999** 677,K,0.995** 678,T,0.987* 679,C,0.996** 680,I,0.996** 681,S,0.999** 682,Y,0.996** 683,I,0.989* 684,G,0.996** 685,L,0.999** 686,S,0.996** 687,Y,0.996** 691,W,0.990* 692,T,0.999** 693,R,0.996** 694,A,0.995** 697,M,1.000** 702,F,0.998** 704,S,0.995** 705,S,0.999** 706,V,0.999** 707,S,0.999** 909,R,0.999** 910,L,0.963* 911,N,0.996…	OG0004781
EVM0002931	7.134e-06	1,C,0.999** 4,L,0.978*	OG0004785
EVM0008675	0	6,V,0.999** 7,V,0.999** 8,I,0.999** 152,V,0.957* 153,R,1.000** 154,N,0.996**	OG0004791
EVM0000953	0	28,T,1.000** 119,L,0.956* 474,E,0.997** 475,Q,0.997** 477,I,0.998** 478,K,0.997** 479,K,1.000** 507,L,1.000** 508,H,0.997** 510,D,0.997** 513,M,1.000** 514,I,1.000** 515,S,0.999** 516,Q,1.000** 517,L,0.951* 518,E,0.997**	OG0004798
EVM0018406	0	280,C,0.989* 283,S,0.968* 284,S,0.962*	OG0004802
EVM0013922	9e-09	271,V,0.988* 272,D,0.989* 274,L,0.990**	OG0004804
EVM0012426	0	3,V,0.991** 4,V,0.964* 5,S,0.991**	OG0004811
EVM0011924	0	601,P,0.999** 602,P,1.000** 607,Q,1.000** 608,P,0.997** 610,D,1.000** 611,Q,0.959* 612,D,1.000** 613,G,0.997** 614,I,0.998** 1483,K,0.998** 1484,S,1.000** 1485,T,0.990** 1486,Y,0.997** 1488,H,0.997** 1491,N,0.997** 1492,M,0.997** 1581,N,0.997**	OG0004821
EVM0000179	0	81,A,0.995** 155,I,0.978* 156,I,0.999** 169,S,0.997** 171,S,0.997** 172,A,0.992** 173,S,0.995** 181,S,0.999** 182,A,0.995** 185,M,0.998** 186,E,0.989* 189,Q,0.991** 190,Y,0.991** 191,G,0.996** 192,L,0.982* 195,L,0.999** 196,L,0.992** 197,T,0.998**	OG0004842
EVM0000613	0	72,G,0.995** 76,P,0.994** 79,H,0.993** 113,L,0.981* 114,A,0.995** 136,Q,0.999** 142,S,0.995** 143,A,0.994** 153,S,0.979* 154,Q,0.999** 155,T,0.980* 156,S,0.993** 158,F,0.999** 160,Q,0.984* 161,Y,0.993**	OG0004862
EVM0008281	0	620,S,0.991** 621,K,0.995** 624,A,0.996**	OG0004870
EVM0017709	2e-09	1,S,0.988* 2,Y,0.999** 4,I,0.989* 10,F,0.994** 12,F,0.980* 13,Q,0.994**	OG0004879
EVM0017566	0	167,K,0.995** 168,W,0.997** 170,L,0.993** 172,L,0.992** 173,S,0.996** 211,H,0.971* 213,K,0.969* 1589,R,1.000** 1590,E,1.000** 1592,Q,0.997** 1593,A,0.997**	OG0004885
EVM0017080	1e-09	912,M,0.988* 916,N,0.998** 918,S,0.986*	OG0004904
EVM0000892	7e-09	125,D,0.987* 138,K,0.986* 141,M,0.987* 144,K,0.998**	OG0004918
EVM0017633	0	8,Q,0.990** 9,Y,0.998** 11,S,0.991** 13,K,0.990**	OG0004923
EVM0002452	0	132,E,0.999** 134,M,0.975* 135,A,0.994** 138,R,0.999** 141,A,0.995** 142,Q,0.994** 164,Q,0.994** 166,L,0.966* 167,R,0.984* 1028,R,0.986*	OG0004931
EVM0008246	0	9,D,0.982* 12,D,0.990* 13,K,0.989* 19,K,0.988* 22,E,0.990* 23,D,0.990** 32,N,0.990** 34,Y,0.990* 35,C,0.989* 36,K,0.998**	OG0004947
EVM0000652	0	1,F,0.995** 2,S,0.996** 3,L,0.993** 4,A,0.996** 6,T,0.998** 15,S,0.996** 16,T,0.987* 17,N,0.996** 18,A,0.999** 19,A,0.996**	OG0004963
EVM0013911	0	568,G,0.963* 570,A,0.952* 573,E,0.997** 575,P,0.957* 577,D,0.975* 586,K,0.974* 588,S,0.969* 589,N,0.997** 590,D,0.984* 591,V,0.998** 592,R,0.999** 593,L,0.999** 595,L,0.957* 596,S,0.972* 597,I,0.999** 598,L,0.997** 599,R,0.995** 603,M,0.997** 606,E,1.000** 607,R,0.964* 608,K,0.995** 609,F,1.000** 610,I,0.962* 611,F,0.997** 612,A,0.963* 614,H,0.997** 615,L,0.997** 616,K,0.999** 636,S,0.978* 637,N,…	OG0004972
EVM0009825	0	1,L,0.986* 2,A,0.987* 3,N,0.987* 4,A,0.999** 5,H,0.999** 6,L,0.995** 7,L,0.994** 9,Q,0.988* 10,R,0.957* 11,G,1.000** 12,Y,0.986* 13,E,0.999** 14,R,0.999** 15,L,1.000** 16,G,1.000** 17,N,1.000** 18,T,0.999** 19,N,0.987* 20,E,0.986* 28,D,0.986*	OG0004979
EVM0003527	0	57,S,0.989* 58,S,0.986*	OG0004982
EVM0012552	1.4e-07	78,Q,0.985* 328,V,0.999** 330,S,0.985* 331,S,1.000** 332,G,0.960* 333,K,0.999** 334,K,0.996** 335,N,0.994**	OG0005012
EVM0015971	1.5e-08	201,G,0.974* 320,V,0.959* 321,A,0.997**	OG0005021
EVM0007623	0	95,Q,0.995** 98,D,0.980* 99,Q,0.979*	OG0005022
EVM0001545	3.219e-06	78,E,0.992** 80,A,0.998**	OG0005028
EVM0005010	0	66,C,0.993** 67,K,0.993** 71,R,0.955* 73,S,0.992** 77,S,0.995** 79,E,0.999** 80,G,0.972* 289,R,0.993** 290,A,0.991** 292,E,0.997** 295,N,0.990* 297,P,0.981* 298,L,0.999** 299,P,0.992** 300,R,0.993**	OG0005054
EVM0014170	0	1,F,0.987* 2,S,0.998** 3,E,0.988* 4,Y,0.997** 8,L,0.987* 9,T,0.988*	OG0005071
EVM0008593	0	111,E,0.998** 112,S,0.999** 113,S,0.998** 114,V,0.984* 115,N,0.999** 116,N,0.999** 117,Q,0.999** 118,K,0.999** 119,K,0.976* 120,T,1.000** 121,F,0.999** 122,S,0.999** 124,E,1.000** 125,E,0.999** 126,K,0.987* 127,S,0.999** 128,K,0.987* 129,S,0.986* 130,R,0.999** 131,Q,0.998** 132,K,0.983* 133,S,0.999** 134,M,0.999** 135,K,0.987* 136,T,0.999** 137,Q,0.984*	OG0005084
EVM0009591	0	195,V,0.993** 454,T,0.993** 455,S,0.992** 456,H,0.992**	OG0005085
EVM0015813	0	1021,G,0.980*	OG0005097
EVM0012628	0	795,P,0.998** 796,I,0.960* 798,E,0.999** 809,R,0.960* 810,I,0.988* 811,I,0.974* 812,A,0.998** 814,K,0.990* 815,V,0.995** 821,I,0.989* 822,E,0.969* 823,L,0.980* 824,S,0.999** 828,Q,0.986* 829,S,0.990* 830,Q,0.998** 831,V,0.988* 833,R,0.999** 835,T,0.974*	OG0005119
EVM0003580	0	1,L,0.997** 2,C,0.995** 3,F,0.998** 4,L,0.973* 5,S,0.999** 195,Y,0.998** 197,E,1.000** 198,K,0.996** 199,V,0.974* 253,F,0.974* 254,L,1.000** 255,A,0.999** 256,S,0.998** 258,G,0.975* 259,L,0.975* 265,V,0.996** 266,K,0.998** 267,Y,1.000** 268,T,0.999** 269,D,0.971* 275,F,0.972* 276,S,0.972* 277,A,0.999** 283,L,0.974* 285,F,0.972* 286,G,0.998** 287,L,0.998** 288,Q,1.000**	OG0005121
EVM0001132	0	27,L,0.999** 28,L,0.983* 82,N,0.978* 83,L,0.998** 84,L,0.999** 85,Q,0.977* 86,T,0.978* 91,N,0.999** 92,E,0.999** 93,E,0.999** 94,D,1.000** 95,I,0.999** 96,T,0.999** 97,T,0.999** 98,F,0.978* 99,V,0.999** 100,K,0.979* 107,I,0.999** 108,H,0.978* 681,V,0.977* 902,V,0.977* 955,E,0.999** 959,R,0.977* 961,N,0.976* 962,E,0.999** 964,K,0.978* 965,E,0.976* 1001,E,0.978* 1002,Q,0.998** 1003,E,1.000** 1004,D…	OG0005142
EVM0006198	0	38,L,0.953* 40,I,0.993** 41,Y,0.992** 42,R,0.992**	OG0005148
EVM0016643	0	1,R,0.998** 19,K,0.993** 20,E,0.993** 21,K,1.000** 22,G,0.984* 23,E,1.000** 24,L,1.000** 25,E,0.993** 26,E,0.999** 31,H,0.987* 32,H,1.000** 35,V,0.999** 44,H,0.987* 45,C,0.999** 46,F,1.000** 47,P,0.985* 48,A,0.999** 49,D,1.000** 52,L,0.985* 53,S,1.000** 54,I,0.998** 55,G,0.986* 56,T,0.990* 57,A,0.999** 58,S,0.997** 59,E,1.000** 60,R,0.987* 62,Y,0.999** 63,D,0.999** 64,Y,0.999** 65,M,1.000** 68,N,…	OG0005160
EVM0002909	0	236,A,0.969* 237,N,0.989* 251,T,0.953* 252,V,0.998** 253,E,1.000** 254,W,0.999** 255,I,0.999** 257,I,0.997** 258,D,0.999** 327,A,0.974* 340,G,0.973* 342,Q,0.998** 343,K,0.996** 344,C,1.000** 345,T,0.997** 357,V,0.999** 362,I,0.956* 370,Q,0.999** 371,K,0.999** 373,P,0.997** 374,E,0.984* 377,Q,0.996** 381,L,0.997** 385,Y,0.994** 386,L,0.993** 389,V,0.997** 391,L,0.999** 392,R,0.997** 393,T,0.999** …	OG0005164
EVM0016029	0	394,K,0.954* 395,L,0.968* 425,T,1.000** 426,L,0.963* 427,Q,0.989* 428,Q,1.000** 429,A,0.960* 430,E,0.953* 431,V,0.956* 433,L,0.998** 434,I,1.000** 435,D,1.000** 436,N,0.999** 437,E,1.000** 439,C,1.000** 440,N,1.000** 443,G,0.966* 444,Y,0.999** 445,H,1.000** 447,E,0.996** 448,V,0.999** 449,T,0.967* 450,E,0.998** 451,K,0.960* 452,M,1.000** 453,L,1.000** 454,C,1.000** 455,A,0.961* 456,G,0.955* 457,L…	OG0005177
EVM0010157	0	293,A,0.989* 295,H,0.978* 296,P,0.981* 297,E,0.981* 299,A,0.983* 300,L,0.997** 302,T,0.992** 305,C,0.965* 308,S,0.992** 310,L,0.990** 311,S,0.999** 313,L,0.991**	OG0005186
EVM0018209	0	3,T,0.999** 4,T,0.991** 6,C,0.998** 13,H,0.999** 14,K,0.999** 15,N,0.995** 16,R,0.995**	OG0005192
EVM0009571	0	43,P,0.988* 48,L,0.999** 50,S,0.987* 67,R,0.988* 79,A,0.999** 81,S,0.994** 83,P,0.989* 86,G,0.964* 99,A,0.979* 104,A,0.992** 282,S,0.993** 283,R,0.993**	OG0005193
EVM0011452	0.000363838	126,V,0.987*	OG0005199
EVM0010571	0	121,N,0.998** 122,Q,0.976* 137,L,0.973* 144,M,0.997** 145,R,0.996** 150,K,0.997** 152,Q,0.998** 156,S,0.995** 163,E,0.958* 164,D,0.958* 165,D,0.984* 166,F,0.987* 167,V,0.958* 170,F,0.983* 171,E,0.955* 172,H,0.996** 174,D,0.984* 176,D,0.998** 179,S,0.997** 186,Q,0.964*	OG0005205
EVM0016049	0	565,I,0.985* 566,V,0.986* 567,D,0.990** 568,K,0.999** 571,M,0.987*	OG0005215
EVM0007898	0	27,M,0.999** 28,C,0.997** 252,N,0.999** 254,P,0.998** 255,G,0.997** 256,W,0.990* 257,D,1.000** 258,E,0.999** 259,L,0.988* 264,Y,1.000**	OG0005217
EVM0015785	0	325,Q,0.994** 326,K,0.994** 327,R,0.995** 328,L,0.994** 333,Q,0.993** 344,Q,0.995** 391,E,0.999** 395,T,0.994** 396,W,0.999** 397,H,0.991** 398,S,0.995** 400,S,0.995** 401,I,0.997** 403,K,0.995** 404,C,0.995**	OG0005223
EVM0018217	0	5,C,0.980* 7,C,0.997** 8,L,0.982* 10,S,0.977*	OG0005226
EVM0008497	0	707,L,0.999** 708,L,0.997** 709,I,0.991** 710,S,0.996** 713,L,0.990* 717,G,0.997** 718,L,0.999** 721,E,0.992** 722,K,1.000** 723,K,1.000** 724,V,0.992** 727,S,1.000** 730,H,0.997** 731,A,0.997** 733,K,0.996** 735,S,0.997** 737,T,0.957* 744,L,0.994** 745,L,0.997** 746,P,0.991** 747,F,0.988*	OG0005228
EVM0017623	0.000277863	193,S,0.954*	OG0005243
EVM0017369	0	399,L,0.981* 403,T,0.983* 407,A,0.995** 409,P,0.995**	OG0005263
EVM0011030	0	205,I,0.962* 206,H,0.963* 207,Y,0.997** 209,V,0.985* 232,T,0.970* 234,S,0.992** 235,D,0.983* 236,D,0.982* 237,N,0.966* 238,T,0.981*	OG0005284
EVM0010715	0.00174023	1,Q,0.958*	OG0005286
EVM0002231	0	1018,E,0.991** 1019,H,0.976* 1021,L,0.997** 1028,I,0.991** 1033,L,0.995** 1034,H,0.997** 1040,L,0.998** 1041,V,0.998**	OG0005308
EVM0009848	1.187e-06	802,V,0.978*	OG0005319
EVM0002531	0	289,V,0.959* 290,E,1.000** 291,R,1.000** 292,D,0.998** 293,S,0.957* 296,S,0.995** 297,E,0.997** 298,W,0.997**	OG0005343
EVM0006496	0	431,S,0.998** 434,S,0.996** 435,C,0.968* 437,R,0.990** 438,R,0.999** 439,N,0.998** 443,H,0.959* 447,E,0.991** 450,L,0.990* 452,C,0.991** 454,T,0.995**	OG0005345
EVM0004409	0	742,V,0.997** 756,I,0.999** 758,V,0.996** 762,N,0.996** 764,T,0.985* 766,E,0.997** 768,D,0.996** 771,H,0.999** 773,N,0.982* 775,V,0.998** 776,Y,0.996** 801,L,0.996** 803,N,0.999** 804,K,0.996** 848,K,0.999** 852,I,0.999** 853,L,0.972* 854,F,0.984*	OG0005356
EVM0015670	0	279,H,0.996** 280,L,0.999** 281,D,0.996** 283,E,0.999** 284,N,0.996** 285,K,1.000** 286,M,0.996** 540,K,1.000**	OG0005363
EVM0008971	0	104,W,0.996** 105,V,0.989* 110,E,0.998** 113,C,0.994** 114,Q,0.998** 116,S,0.981* 118,E,0.998** 126,E,0.989*	OG0005389
EVM0000145	0	2,N,0.961* 5,F,0.967* 6,A,0.969* 10,S,0.999** 11,L,0.964* 12,T,0.957* 16,I,0.998** 18,S,0.971* 19,P,0.968* 20,G,0.982* 21,F,1.000** 23,S,0.969* 26,T,0.999** 28,K,0.998** 29,V,0.967* 30,K,0.998** 31,N,0.998** 32,C,0.999** 33,S,0.999** 34,V,1.000** 35,K,0.999** 36,Q,0.966* 38,P,1.000** 39,R,1.000** 40,S,1.000** 41,T,1.000** 42,K,0.998** 43,T,0.999** 44,P,0.999** 45,K,0.998** 46,Q,0.998** 47,T,0.972…	OG0005402
EVM0010585	0	189,V,0.998** 190,V,0.995** 209,L,0.996** 296,D,0.999** 324,C,0.992** 328,S,0.993** 330,T,0.997** 344,L,0.991** 345,S,0.999** 348,C,0.992** 353,R,0.999** 355,V,0.996** 362,S,0.991** 365,S,0.998** 377,A,0.999** 383,S,0.997** 384,L,0.968* 387,L,0.962* 392,I,0.992** 393,S,0.992** 394,H,0.992**	OG0005420
EVM0000510	0	1,L,0.989* 4,P,0.960* 5,V,0.997** 9,V,0.998** 12,H,0.997** 14,V,0.999** 17,V,0.994** 19,N,0.997** 21,E,0.999** 25,E,0.997** 236,A,0.997** 237,D,1.000** 239,N,0.997** 240,V,0.996** 241,I,0.998** 242,V,0.997** 244,D,0.998** 247,S,1.000** 248,E,0.996** 249,Q,0.997** 250,I,0.997** 253,T,0.998** 254,L,0.996** 262,V,0.992** 266,V,0.998**	OG0005444
EVM0003365	0	3,H,0.994** 4,G,0.993** 5,A,0.998** 6,R,0.999** 7,V,0.998** 8,I,0.972* 10,T,0.999** 12,V,0.982* 13,S,0.996** 16,G,0.999** 18,A,0.995** 19,A,0.999** 20,P,0.997** 21,P,0.999** 31,T,0.999** 32,A,0.989* 33,S,0.997** 34,S,0.999** 35,S,0.987* 38,S,0.996** 44,D,0.992** 45,L,0.998** 46,K,0.995** 47,V,0.969* 170,K,0.997** 172,H,0.999**	OG0005445
EVM0000283	0	71,S,0.990* 73,S,0.990* 75,K,0.988* 76,H,0.996** 78,R,0.989* 79,W,0.990* 80,R,0.994** 82,R,0.951*	OG0005448
EVM0002847	0	152,N,0.999** 154,G,0.996** 155,S,0.996** 156,S,0.997** 157,A,0.999** 158,G,0.996** 159,E,1.000** 162,E,0.991** 166,V,0.999** 167,R,1.000** 173,D,0.996** 174,K,0.999** 175,N,0.996** 176,T,0.999** 177,F,0.996** 178,F,0.999** 179,E,0.990** 181,L,1.000** 755,E,0.997** 765,D,0.996** 775,E,0.999** 777,T,0.989* 779,E,0.996** 781,S,0.999** 984,E,0.996**	OG0005450
EVM0011191	0	24,P,0.969* 63,H,0.972*	OG0005475
EVM0011092	0	191,P,0.993** 193,C,0.955* 195,T,0.993** 197,A,0.995** 200,E,0.998** 272,C,0.995** 274,R,0.970* 275,R,0.994** 334,F,0.997** 340,E,0.995**	OG0005481
EVM0008117	0	52,E,0.989* 55,L,0.976* 60,N,0.993** 63,E,0.998** 64,R,0.997** 65,R,0.997** 66,A,0.999**	OG0005489
EVM0007873	0.000229237	3,Y,0.965* 7,E,0.977* 26,H,0.995** 29,L,0.953* 57,E,0.997**	OG0005497
EVM0003141	0	3,F,0.971* 5,F,0.984* 13,K,0.990* 14,K,0.998** 167,V,0.975*	OG0005508
EVM0016481	0	231,R,0.999** 232,C,0.994** 236,R,0.988* 238,V,0.999** 239,R,0.987* 242,G,0.999** 243,F,0.991** 245,T,0.992** 247,Y,0.999** 249,T,0.977* 250,V,0.999** 251,T,0.992** 252,L,0.999** 254,L,0.982* 255,H,0.999** 396,L,0.999**	OG0005519
EVM0015526	0	2,S,0.993** 3,L,0.962* 11,Y,0.992** 12,S,0.993** 13,S,0.985* 492,A,0.989* 493,K,0.992** 495,C,0.998** 497,F,0.998** 498,A,0.987* 499,L,0.993** 501,A,0.986* 502,P,0.999** 503,V,0.993** 504,L,0.994** 505,S,0.999** 507,S,0.999** 508,A,0.992** 509,L,0.998** 510,M,0.988* 512,I,0.992** 514,F,0.993** 516,S,0.993** 526,D,0.992** 527,E,0.992** 528,T,0.994** 529,E,0.999** 545,S,0.969* 546,K,0.994** 549,L,0…	OG0005520
EVM0000359	0	380,S,0.985* 392,L,0.995** 393,Q,0.998** 394,F,0.999** 396,A,0.986* 397,D,0.998** 398,L,0.988* 399,F,0.995** 404,S,0.997** 405,S,0.998** 406,S,0.998** 407,E,0.984* 409,Q,0.976* 410,S,0.984* 414,L,0.985*	OG0005524
EVM0001709	0	6,S,1.000** 11,M,0.994** 12,D,0.997** 19,T,0.999** 24,T,0.998** 26,G,1.000** 32,L,0.994** 35,L,1.000** 37,M,0.997** 40,V,0.991** 41,R,0.951* 42,E,0.997** 43,T,0.997** 44,M,0.999** 47,N,1.000** 48,T,1.000** 49,S,0.998** 51,G,0.991** 55,A,0.997** 56,D,0.991** 1132,S,0.997** 1133,A,0.998** 1134,E,0.997** 1141,V,0.997** 1142,T,0.999** 1144,K,1.000**	OG0005530
EVM0013082	0	1,F,0.969* 3,S,0.996** 5,F,0.976*	OG0005532
EVM0006618	8.8691e-05	19,F,0.993** 20,P,0.994**	OG0005543
EVM0011475	0	83,R,0.994** 84,T,0.998** 86,S,0.991** 87,S,0.957* 88,G,0.995** 89,M,0.990** 91,P,0.961* 93,T,0.960* 101,S,0.958* 102,P,0.994** 104,I,0.961* 106,T,0.959*	OG0005555
EVM0012313	0	40,Q,0.997** 41,H,0.973* 42,I,1.000** 44,I,0.997** 45,P,0.996** 221,V,0.977* 222,A,0.974* 223,N,0.971* 225,S,1.000** 226,A,0.974* 227,K,0.973* 228,D,0.972* 229,S,0.999** 230,T,0.999** 231,F,0.974* 232,T,0.998** 234,K,0.972* 235,D,0.976* 237,V,0.999** 238,Y,0.999** 239,K,1.000** 240,E,0.997** 241,V,0.997** 242,Q,0.999** 243,K,0.973* 244,R,0.999**	OG0005572
EVM0013025	0	589,D,1.000** 590,D,0.997** 591,S,0.997** 894,C,0.999** 895,K,1.000** 896,L,1.000** 897,H,0.997** 898,S,0.998** 899,D,0.998** 901,H,0.992** 903,V,0.998** 904,R,0.997** 916,P,0.951* 918,T,0.999** 919,V,0.991** 920,T,0.973* 921,S,0.997** 926,E,1.000** 927,R,0.998** 930,L,0.998** 931,E,1.000** 932,F,0.997** 933,A,1.000** 935,F,0.997** 939,S,1.000** 944,R,0.997**	OG0005577
EVM0010560	0	1,Q,0.996** 25,V,0.979* 27,A,0.963* 35,W,0.995** 246,H,1.000** 249,H,0.950* 250,I,0.991** 275,K,0.997** 276,T,0.996** 278,L,0.997** 279,H,0.996** 280,K,1.000** 282,K,1.000** 284,Q,0.997** 286,K,0.950* 290,E,1.000** 292,Q,0.997**	OG0005601
EVM0013163	0	78,F,0.985* 125,C,0.985* 127,I,0.983* 128,S,0.997** 141,H,0.998** 143,P,0.975* 147,F,0.998** 148,L,0.996** 151,F,0.998**	OG0005642
EVM0010120	0	88,K,0.994** 91,Q,0.995** 94,L,0.996** 96,L,0.997** 98,K,0.999** 103,G,0.988* 104,C,0.999** 105,F,0.984* 107,C,0.996** 108,K,0.994** 110,A,0.996** 112,H,0.995** 115,I,0.999** 116,T,0.999** 118,K,0.995**	OG0005643
EVM0010036	9.8917e-05	265,E,0.993**	OG0005653
EVM0018407	0	17,W,0.999** 153,V,0.995** 154,A,0.995** 155,S,0.994** 157,G,0.995** 158,Q,0.990* 160,F,0.995** 162,H,0.994** 164,K,0.999** 166,D,0.966* 167,G,0.968* 170,G,0.997** 171,L,0.984* 172,G,0.996** 173,Y,0.998** 175,N,0.993** 176,L,0.990** 178,V,0.994** 181,I,0.995** 187,S,0.995**	OG0005666
EVM0002430	0	480,L,0.997** 481,A,0.999** 482,K,0.991** 487,Y,0.997** 488,G,0.992** 492,V,0.955* 495,I,0.999** 503,I,0.997** 504,G,0.997** 507,S,0.999** 509,F,0.989* 510,E,0.997** 512,I,0.997** 515,R,0.997** 519,K,0.999** 520,V,0.991** 523,Y,0.999** 538,K,0.996** 539,Q,0.994**	OG0005669
EVM0008134	0	641,A,0.973* 1156,D,0.999** 1157,V,0.999** 1158,M,0.999** 1159,S,0.999** 1160,L,0.996** 1162,I,0.999** 1163,T,0.999** 1164,L,0.986* 1165,V,0.999** 1166,G,0.996** 1167,H,0.999** 1169,K,0.974* 1171,I,0.999** 1172,M,0.998** 1173,S,0.999** 1201,S,0.973* 1202,I,0.999** 1203,Q,0.975* 1204,T,0.974* 1207,A,0.999** 1208,Q,1.000** 1209,M,0.999** 1210,L,1.000** 1212,L,1.000** 1213,H,0.999** 1214,G,0.976* 12…	OG0005681
EVM0003776	0	207,L,0.998** 216,P,0.999** 217,R,0.985*	OG0005687
EVM0001447	0	112,D,0.998** 114,R,0.974* 119,E,0.993** 128,L,0.974* 130,P,0.987* 132,L,0.999** 133,F,0.971* 134,S,0.999** 135,I,0.994** 220,E,0.992** 223,W,0.994** 225,F,0.997** 226,N,0.995** 230,D,0.999** 231,D,0.992** 237,Y,0.999** 242,L,0.999** 244,N,0.997** 245,S,0.993**	OG0005715
EVM0008918	0	24,Q,0.985* 25,A,0.999** 26,I,0.998** 28,K,1.000** 29,L,0.971* 33,Q,1.000** 35,E,0.995** 37,H,1.000** 38,A,0.983* 39,L,1.000** 40,K,1.000** 41,V,0.976* 42,S,0.999** 43,Y,0.955* 44,I,0.999** 49,S,0.995** 50,M,0.999** 51,Q,0.999** 52,G,0.999** 53,P,0.999** 54,E,0.999** 55,N,1.000** 56,G,1.000** 57,R,1.000** 58,R,0.999** 60,G,1.000** 61,F,0.989* 63,A,0.999** 64,R,0.971* 97,A,0.999** 98,P,0.999** 326…	OG0005719
EVM0005112	0	466,R,0.999** 474,S,0.995** 476,G,0.986* 477,S,0.997** 480,S,0.993** 565,V,0.997** 567,L,0.999** 569,A,0.999** 570,T,0.999** 571,H,0.993** 574,N,0.999** 575,K,0.994** 576,R,0.998** 577,L,0.965* 578,F,0.999** 585,V,0.998** 586,L,0.986* 589,S,0.994** 590,G,0.993** 591,G,0.998** 592,R,0.999** 595,S,0.995** 596,R,0.999** 597,Q,0.991** 600,I,0.978* 601,C,0.999** 602,Y,0.992** 604,F,0.999** 610,E,0.998…	OG0005729
EVM0012306	1e-09	704,C,0.978* 705,S,0.995** 708,E,0.962*	OG0005731
EVM0001154	0	1,S,0.990* 3,I,0.977* 48,P,0.985* 49,A,0.991** 50,F,0.996** 52,M,0.990** 68,F,0.989* 93,Q,0.990* 498,Y,0.989* 828,S,0.997** 830,S,0.990* 831,R,0.990** 836,R,0.983*	OG0005771
EVM0014738	0	96,Q,0.995** 98,I,0.996** 101,A,0.990* 104,H,0.998** 108,V,0.978* 111,S,0.994** 112,Y,0.998** 116,P,0.996** 117,S,0.997** 120,E,0.996** 186,E,0.995** 187,P,0.996** 188,L,0.998** 189,I,0.993** 190,A,0.999** 191,R,0.996**	OG0005780
EVM0017281	1.7e-08	5,L,0.970* 21,L,0.998** 22,L,0.970*	OG0005786
EVM0001465	0	38,S,0.982* 41,S,0.981*	OG0005788
EVM0006451	0	546,V,0.999** 547,R,0.997** 548,S,0.998** 549,C,0.987* 624,K,1.000** 625,P,0.970* 626,Y,0.998** 627,P,0.997** 631,C,1.000** 634,R,0.997** 635,F,0.998** 636,R,0.998** 637,F,0.998** 639,E,0.998** 642,F,0.979* 643,R,0.999** 644,V,0.997** 645,S,0.982* 646,N,0.997** 647,P,1.000** 648,L,1.000** 651,D,0.993** 656,Q,0.997**	OG0005795
EVM0011939	0	113,R,0.999** 116,P,0.996** 118,K,0.996** 119,Q,0.967* 120,G,0.987* 132,V,0.999** 136,P,0.995** 137,S,0.997** 139,A,0.955* 141,P,0.995** 142,P,0.996** 143,F,0.995** 144,C,0.999** 145,L,0.995** 146,T,0.977*	OG0005796
EVM0018428	9.062e-06	10,R,0.984* 11,W,0.981* 40,V,0.971* 41,F,0.961* 57,V,0.960* 59,F,0.970* 61,E,0.989* 63,E,0.985* 66,L,0.983*	OG0005809
EVM0011655	1.37e-07	77,F,0.958* 78,A,0.983*	OG0005821
EVM0011501	0	17,V,0.966* 108,F,0.971* 109,K,0.996** 111,D,0.995**	OG0005828
EVM0000576	0	75,Q,0.999** 76,G,0.998** 77,N,0.995** 95,A,0.994** 97,K,0.986* 98,N,0.995** 99,L,0.999** 101,K,0.999** 106,N,0.998** 108,L,0.976* 109,S,0.999** 112,K,0.959* 114,L,0.993** 116,I,0.987* 118,P,0.999** 120,E,0.996**	OG0005838
EVM0006708	0	819,G,0.999** 822,L,0.989* 823,I,0.980* 825,F,0.965* 826,T,0.989* 827,F,0.959*	OG0005848
EVM0014089	7.527e-06	255,D,0.985* 256,L,0.998**	OG0005854
EVM0015066	0.000452374	1,S,0.967* 4,Q,0.961*	OG0005875
EVM0006882	5.7291e-05	179,C,0.955*	OG0005894
EVM0000215	1.7e-07	280,V,0.986* 304,Y,0.997** 305,N,0.968*	OG0005940
EVM0014771	0	1,T,0.982* 3,S,0.990** 4,T,0.999** 5,G,0.984* 6,L,0.990* 7,P,0.998** 9,P,0.982*	OG0005943
EVM0003306	1.1e-08	3,F,0.960* 4,Y,0.996**	OG0005970
EVM0007984	0.00389378	73,Q,0.971*	OG0005972
EVM0004481	0	334,K,0.981* 335,L,0.977* 378,K,0.980* 379,L,0.971* 385,V,0.975* 389,S,0.980* 392,Y,0.997** 395,S,0.976* 396,M,0.966* 402,F,0.963*	OG0005981
EVM0012830	0	61,L,0.969* 62,E,0.999** 64,N,0.998** 66,L,0.999** 68,P,1.000** 69,E,0.972* 70,H,0.970* 71,T,0.967* 73,R,0.998** 74,F,0.998** 75,T,0.999** 77,S,0.999** 78,M,1.000** 79,S,1.000** 80,S,0.998** 81,G,0.999** 82,L,0.998** 83,D,0.998** 84,P,0.998** 85,D,0.998** 86,T,0.998** 87,E,0.965* 88,T,0.999** 89,E,0.998**	OG0005984
EVM0005142	0	886,V,0.995** 887,C,0.993** 891,V,0.995** 892,T,0.996** 893,Q,0.997** 894,T,0.994** 895,G,0.999** 897,T,0.998** 899,N,0.953* 901,L,0.998** 902,A,0.999** 903,Q,0.994** 905,Q,0.994** 908,A,0.998** 910,M,0.999** 912,R,0.994** 913,K,0.997** 914,S,0.999** 915,Q,0.985*	OG0005987
EVM0012433	0	190,G,0.972* 191,H,0.996** 195,P,0.992** 197,Q,0.972* 567,V,0.981*	OG0005989
EVM0012413	1.58e-07	181,R,0.981* 182,R,0.992** 184,R,0.994**	OG0005996
EVM0010435	0	869,A,0.990** 870,T,0.996** 871,K,0.991** 873,Y,0.998** 875,I,0.990* 876,A,0.998** 886,I,0.983* 888,S,0.991** 889,S,0.994** 890,E,0.991** 892,V,0.974* 896,V,0.964* 899,V,0.951* 901,Q,0.990**	OG0006005
EVM0009109	0	372,K,0.974* 374,L,0.967* 375,T,0.997** 376,S,0.997** 378,N,0.969* 379,A,0.997** 380,T,0.963* 381,K,0.971* 383,L,0.993** 384,G,0.997** 385,A,0.997** 386,G,0.995** 387,C,1.000** 388,Q,0.973* 389,K,0.998** 390,E,0.998** 391,P,0.963* 392,F,0.965* 393,F,0.997** 394,L,0.997** 395,P,0.962* 397,W,0.991** 399,W,0.999**	OG0006015
EVM0004526	0	205,E,0.955* 206,F,0.963* 207,L,0.956* 208,P,0.995** 209,E,1.000** 212,Q,0.994** 213,M,1.000** 214,L,0.990** 215,Q,1.000** 217,Q,0.951* 218,F,0.998** 219,P,0.999** 220,S,0.957* 221,V,0.998** 222,Q,0.994** 223,S,0.961* 224,N,1.000** 225,A,0.955* 226,A,0.958* 227,A,0.958* 228,Y,0.959* 229,L,0.993** 230,Q,1.000** 235,K,1.000** 236,A,0.999** 237,E,1.000** 377,E,1.000** 379,A,1.000** 380,R,0.965* 381,…	OG0006022
EVM0002850	0	207,Y,0.974* 208,E,0.974* 211,S,0.996** 224,V,0.978*	OG0006035
EVM0009842	0	9,Q,0.985* 269,R,0.988* 270,C,0.996** 271,E,0.985*	OG0006046
EVM0013669	0.000343345	239,Q,0.977*	OG0006048
EVM0015499	0.00155031	1,F,0.989*	OG0006049
EVM0002191	0	195,N,0.956* 196,V,0.957* 197,K,1.000** 198,G,1.000** 199,L,0.956* 200,S,0.998** 201,S,0.998** 202,S,0.998** 203,R,0.997** 204,T,0.999** 205,A,0.957* 206,T,0.998** 216,Q,1.000** 217,I,0.957* 218,K,0.956* 816,H,0.956*	OG0006065
EVM0010274	0	1,R,0.989* 2,T,0.999** 669,D,0.997** 677,R,0.968* 678,N,0.999** 679,L,0.998** 680,A,0.999** 681,K,0.997**	OG0006080
EVM0003479	3.82e-07	1591,L,0.974* 1637,S,0.986* 1638,R,0.987*	OG0006088
EVM0008822	1.58e-07	43,L,0.967* 44,Q,0.966*	OG0006099
EVM0012771	0	198,E,0.980* 200,Q,0.991** 203,Q,0.992** 204,S,0.999** 211,I,0.977*	OG0006110
EVM0009617	0	389,V,0.971* 390,S,0.989* 392,G,0.956* 393,H,0.999** 699,F,0.989* 701,P,0.990** 704,C,0.989* 705,S,0.989* 706,P,0.998**	OG0006118
EVM0005211	0	550,I,0.998** 555,G,0.981* 560,S,0.998** 561,P,0.994** 562,L,0.993** 563,C,0.995**	OG0006133
EVM0014482	0	185,T,0.992** 186,Q,0.999** 188,S,0.998** 189,S,0.991** 192,T,0.999**	OG0006167
EVM0007207	0	392,R,0.955* 409,H,0.950* 435,L,0.957* 437,V,0.982* 456,A,0.959* 573,S,0.999** 575,L,0.990*	OG0006171
EVM0000036	0	188,K,0.975*	OG0006178
EVM0014594	0	952,S,0.977* 953,P,0.996** 954,A,0.979* 955,A,0.989* 956,R,0.979*	OG0006181
EVM0015185	2.0068e-05	881,M,0.967*	OG0006182
EVM0003578	0	2,K,0.999** 4,K,0.995** 5,D,0.996** 9,G,0.995** 10,N,0.999** 12,S,0.999** 13,D,0.999** 15,N,0.994** 37,F,0.987* 38,S,0.992** 39,I,0.999** 40,S,0.995** 41,D,0.991** 42,K,0.995** 43,I,0.999** 45,F,0.994** 46,A,0.999** 48,A,0.996** 50,T,0.995** 52,T,0.995** 53,F,0.996** 56,S,0.999** 173,M,0.999** 175,F,0.998** 177,H,0.985* 179,T,0.999** 181,H,0.995** 185,H,0.992** 193,S,0.988* 195,A,0.998** 198,A,0.…	OG0006195
EVM0010169	0	353,R,0.989* 354,E,0.982* 355,E,0.982* 357,P,0.989* 358,N,0.979* 359,E,0.989* 362,V,0.982*	OG0006254
EVM0010284	0	397,R,0.993** 417,C,1.000** 418,W,0.999** 419,V,0.969* 420,K,0.997** 421,G,0.997** 422,Y,1.000** 423,F,0.996** 424,L,0.997**	OG0006259
EVM0004831	2.691e-06	6,D,0.969* 7,C,0.967*	OG0006278
EVM0005398	0	338,S,0.993** 339,F,0.959* 341,K,0.991** 344,F,0.998** 346,Y,0.967* 348,P,0.994** 349,L,0.988* 351,T,0.984* 352,D,0.999** 354,K,0.982* 356,A,0.957* 361,F,0.999** 372,F,0.998**	OG0006323
EVM0002852	0	408,I,0.998** 409,G,0.998** 410,S,0.996** 414,R,0.950* 417,K,0.997** 418,K,1.000** 419,D,0.999** 420,S,0.997** 424,T,0.989* 434,A,0.994** 441,S,0.999** 443,S,0.997** 444,S,0.995** 445,Y,0.998** 446,T,0.999** 447,V,0.999** 448,S,0.998** 451,T,0.995** 454,L,0.996** 456,Q,0.999** 458,G,0.997** 460,Q,0.975* 461,R,0.992** 463,A,0.994** 471,N,0.997** 472,S,0.998** 473,S,0.995** 474,Q,0.996** 475,Q,0.97…	OG0006329
EVM0015089	0	167,H,0.989* 170,T,0.997** 171,S,0.995** 177,L,0.994** 190,S,0.993** 325,V,0.999** 326,V,0.998** 328,T,0.999** 329,S,0.994** 330,S,0.994** 333,Y,0.999** 335,S,0.994** 336,A,0.997** 337,L,0.996** 339,L,0.999** 344,T,0.999** 346,G,0.994** 712,K,0.993**	OG0006332
EVM0004121	0	17,A,0.955* 24,E,0.988* 27,Q,0.998** 30,S,0.997** 33,P,0.989* 320,L,0.976* 338,R,0.977* 466,G,0.991** 468,V,0.989* 471,R,0.989* 472,T,0.988*	OG0006350
EVM0015078	0	177,S,0.998** 181,P,0.998** 206,G,0.997** 209,A,0.986* 215,L,0.993**	OG0006367
EVM0007609	0	265,G,0.986* 266,K,0.983* 267,G,1.000** 268,M,0.980* 269,H,0.999** 270,N,0.999** 271,T,1.000** 272,C,0.981* 273,I,0.997** 274,L,0.997** 275,C,0.980* 276,A,0.999** 278,S,0.980* 279,Q,1.000** 280,R,0.980* 281,W,1.000** 282,F,0.981* 283,I,0.997** 284,L,1.000** 358,T,0.999** 364,G,0.993** 366,G,0.998** 367,S,0.990** 368,S,0.988* 369,Y,0.999** 370,I,0.990** 371,L,0.996** 372,K,0.999** 373,S,0.999** 37…	OG0006368
EVM0010941	0	528,Q,1.000** 530,N,0.999** 536,A,0.999** 538,G,0.997** 539,D,0.999** 540,A,0.998** 541,V,0.998** 555,L,0.999** 558,R,1.000** 559,N,1.000** 561,K,1.000** 563,V,0.998** 568,W,0.998** 569,Q,0.964* 570,M,0.985* 572,H,0.997** 573,M,0.987* 574,H,0.993**	OG0006370
EVM0014395	0	357,Q,0.983* 358,Q,0.988* 361,L,0.962* 370,G,0.990* 374,A,0.988* 382,A,0.983* 387,C,0.993** 389,D,0.957* 437,P,0.991** 438,S,0.997** 441,S,0.960* 442,L,0.999** 443,L,0.991**	OG0006376
EVM0004381	1e-09	132,R,0.998** 134,S,0.984* 140,R,0.999** 145,R,0.993** 146,H,0.997** 148,D,0.991** 150,S,0.999** 151,E,0.993** 153,E,0.993** 158,E,0.996** 167,T,0.998** 170,H,0.995** 171,A,0.996** 172,A,0.997** 175,S,0.996** 178,P,0.973* 179,M,0.998** 180,T,0.999**	OG0006377
EVM0003815	6.23e-07	251,L,0.987* 252,K,0.996**	OG0006385
EVM0018123	0	84,E,0.999** 93,F,0.956* 107,D,0.987* 108,M,0.994** 109,V,0.996** 110,F,0.994** 111,Y,0.994** 112,S,0.994** 115,C,0.994** 117,F,0.994** 118,F,0.955*	OG0006394
EVM0004736	0	216,G,0.989* 219,P,0.994** 220,P,0.994** 221,P,0.994** 222,P,0.994** 223,H,0.991** 261,V,0.999** 262,S,0.994**	OG0006409
EVM0006091	0	198,A,0.968* 199,R,0.996** 200,D,0.996** 201,A,1.000** 202,L,0.992** 203,K,0.957* 205,Q,0.998** 206,H,0.970* 207,S,0.999** 208,P,0.953* 209,V,0.970* 210,L,0.980* 211,G,0.960* 216,K,0.971* 228,D,0.997** 229,R,0.996** 257,R,1.000** 259,D,0.998** 260,R,0.999** 261,E,0.998** 262,R,0.984* 263,L,0.967* 264,N,0.998** 265,E,0.955* 267,K,1.000** 268,E,0.965* 269,A,1.000** 270,L,0.998** 271,Q,0.997** 272,K…	OG0006433
EVM0002717	0	19,R,0.996** 62,I,0.998** 63,T,0.996** 64,A,1.000** 66,P,0.971* 67,F,0.999** 68,Q,0.978* 69,S,0.972* 70,G,1.000** 71,L,1.000** 72,V,1.000** 73,L,0.998** 74,G,0.971* 76,S,1.000** 95,A,0.998** 96,G,0.970* 97,G,0.996** 99,E,0.969* 100,V,0.998** 101,F,1.000** 102,I,0.996** 103,Q,1.000** 104,M,1.000** 105,P,0.999** 106,A,0.998** 113,S,0.996** 114,R,0.999** 117,H,1.000** 119,Q,0.999** 120,S,0.971* 121,…	OG0006448
EVM0002896	0	123,G,0.989* 130,A,0.992** 141,P,0.988* 142,E,0.999** 322,L,0.989* 323,R,0.998** 325,V,0.999** 326,K,0.989* 327,V,0.998** 359,L,0.988*	OG0006453
EVM0010037	0	204,H,0.974*	OG0006469
EVM0016694	0	180,V,0.972* 181,S,0.988* 184,E,0.997** 456,E,0.988* 458,T,0.997** 459,S,0.989* 460,F,0.988*	OG0006471
EVM0003967	0	586,G,0.969* 588,C,0.989* 695,L,0.967* 696,L,0.968* 697,V,0.986* 698,T,0.995** 699,T,0.995** 703,P,0.995** 704,Y,0.967*	OG0006523
EVM0010205	0	1,F,0.991** 2,K,0.998** 6,R,0.999** 7,P,0.998** 9,W,0.991** 10,P,0.991** 11,C,0.991** 13,I,0.991** 15,H,0.991** 18,V,0.974* 23,D,0.991** 26,S,0.997** 35,M,0.979*	OG0006538
EVM0011498	0	11,H,0.999** 55,C,0.991** 111,L,0.990* 315,L,0.997** 317,G,0.991** 318,H,0.992** 319,L,0.957* 320,M,0.989* 321,C,0.995**	OG0006556
EVM0002102	0	1,V,0.994** 2,Q,0.997** 4,G,0.996** 5,H,0.960* 10,A,0.997** 12,L,0.958* 13,E,0.994** 14,P,0.997** 15,F,0.959* 17,D,0.961* 18,F,0.963* 19,I,0.993** 20,V,0.996** 21,S,0.999** 22,I,0.999** 42,G,0.995** 43,S,0.959* 45,L,0.999** 378,I,0.960*	OG0006558
EVM0007032	1.5269e-05	19,L,0.985*	OG0006560
EVM0006605	0	347,Y,0.984* 351,G,0.960* 358,D,0.997** 359,D,0.988*	OG0006577
EVM0005927	0	108,P,0.977* 120,S,0.993** 122,M,0.953* 123,G,0.996** 124,H,0.993** 127,P,0.999** 130,G,0.961* 141,G,0.992** 143,A,0.996** 146,E,0.982* 153,H,0.996** 166,A,0.994**	OG0006603
EVM0011535	0	29,V,0.978* 70,F,0.984*	OG0006635
EVM0010212	0	9,F,0.955* 10,P,0.998** 11,K,0.996** 13,S,0.999** 14,K,0.997** 15,P,0.999** 16,A,0.998** 17,P,0.994** 18,M,0.996** 19,F,0.955* 160,W,0.997** 161,K,0.954* 162,S,0.997** 164,A,0.999** 165,T,0.953* 166,R,0.989* 170,Q,1.000** 171,E,1.000** 172,A,0.999** 173,A,0.951* 175,S,0.996** 176,F,0.955* 177,I,0.994** 178,G,0.997** 180,L,0.993** 182,Y,0.997** 183,Y,0.952* 184,I,0.956* 187,S,0.999** 188,A,0.997**…	OG0006649
EVM0013451	0	20,P,0.998** 21,R,0.963* 273,H,0.998** 274,R,0.968* 275,A,0.966* 276,T,0.964* 277,V,0.967* 278,A,0.966* 279,S,0.998** 280,H,0.964* 281,R,0.966* 282,Q,0.998** 283,E,1.000** 284,T,0.967* 286,D,0.998** 287,C,0.968* 288,L,0.966* 289,K,0.998** 290,K,1.000** 291,F,0.998** 292,N,0.997** 293,A,0.998** 294,R,1.000** 295,R,0.998** 296,K,0.961* 297,L,0.964* 298,K,0.966*	OG0006658
EVM0002483	1.65e-07	574,I,0.987* 575,I,0.987*	OG0006673
EVM0000169	0	26,F,0.955* 28,A,0.999** 29,A,0.997** 33,D,0.998** 37,E,0.998** 38,A,0.951* 45,M,1.000** 47,R,0.987* 48,A,0.961* 49,Q,0.960* 51,Q,0.996** 55,K,0.999** 56,S,0.999** 57,G,0.999** 59,F,0.987* 60,Y,0.999** 63,F,0.998** 64,K,0.997** 65,G,1.000** 66,I,0.999** 71,Y,0.998** 72,K,0.964* 73,V,0.985* 74,P,0.960* 79,A,0.998** 80,C,0.998** 81,F,0.997** 82,L,0.964* 83,I,0.999** 88,R,0.999** 91,A,1.000** 97,A,0…	OG0006681
EVM0013773	0.000432551	54,E,0.991**	OG0006696
EVM0018150	0	316,C,0.968* 317,G,0.971* 325,P,0.992** 330,C,0.994** 373,Y,0.996** 375,L,0.993** 377,D,0.999** 381,L,0.991** 383,K,0.997** 384,S,0.996** 386,H,0.976* 414,N,0.990* 416,S,0.990* 417,S,0.998** 418,C,0.998**	OG0006707
EVM0010756	0.00104654	216,E,0.965*	OG0006711
EVM0001141	0	357,C,0.996** 361,S,0.997** 362,K,0.969* 365,V,0.983* 366,L,0.995** 368,H,0.995** 369,T,0.984* 371,S,0.983* 373,W,0.995** 374,Q,0.999** 376,G,0.954* 379,S,0.997** 409,V,0.993** 410,A,0.968*	OG0006728
EVM0009981	0	52,F,0.987* 54,R,0.998** 55,S,0.987*	OG0006747
EVM0016844	0	407,R,0.980* 408,S,0.995** 409,F,0.995** 410,I,0.995** 412,I,0.980* 413,C,0.971* 417,S,0.995**	OG0006748
EVM0003568	3.7e-07	48,P,0.950*	OG0006794
EVM0005935	2.143e-06	151,M,0.995**	OG0006795
EVM0011136	0	227,E,0.995** 228,G,0.998** 229,A,0.958* 230,E,0.956* 232,K,0.999** 233,T,0.993** 234,S,0.998** 235,D,1.000** 236,R,1.000** 237,V,0.959* 240,N,0.997** 241,R,1.000** 242,S,0.968* 243,S,1.000** 244,N,0.998** 245,R,0.999** 246,S,0.999** 263,S,0.999** 264,A,0.961* 265,E,1.000** 268,A,0.961* 269,L,0.999** 270,D,0.959* 271,N,0.998** 272,R,0.975* 273,M,0.999** 275,Q,0.967* 276,L,0.998** 277,S,1.000** 27…	OG0006817
EVM0005337	0	105,N,0.997** 516,S,0.984* 579,C,0.994** 580,S,0.988*	OG0006820
EVM0005161	0	683,D,0.999** 684,P,0.997** 685,T,0.984* 687,F,0.998** 691,A,0.960* 693,E,0.993** 775,T,0.999** 779,A,0.955* 781,R,0.990** 782,R,0.994** 783,N,0.991**	OG0006865
EVM0011169	0	91,K,0.989* 627,S,0.979* 628,I,0.988* 630,E,0.999** 631,V,0.990* 632,G,0.992** 633,G,0.990** 635,P,0.995** 636,F,0.999** 638,R,0.958* 640,T,0.990* 643,Q,0.997** 645,E,0.990* 653,T,0.990* 657,S,0.989* 658,Y,0.989* 662,R,0.967*	OG0006869
EVM0005909	0	115,L,0.997** 122,E,0.996** 123,E,0.995** 125,E,0.998** 126,V,0.962* 127,K,0.954* 128,V,0.976* 129,I,0.953* 131,K,0.999** 132,A,0.999** 135,E,0.991** 136,L,0.996** 137,Q,0.990* 138,D,0.999** 140,R,0.995** 143,M,0.999** 144,E,0.996** 146,L,0.999** 147,E,0.999** 149,D,0.997** 150,R,0.996** 151,M,0.999** 152,C,0.997** 154,S,0.997** 155,L,0.999** 157,V,0.998** 159,S,0.999** 161,N,1.000** 162,I,0.995*…	OG0006875
EVM0015439	0	1082,S,0.997** 1084,I,0.958* 1087,T,0.996** 1088,H,0.986* 1091,L,0.984* 1093,S,0.997** 1095,H,0.985* 1096,V,0.965* 1098,K,0.987* 1100,A,0.997** 1102,S,0.998** 1109,F,0.986*	OG0006879
EVM0015771	1.9e-08	63,Y,0.997** 64,V,0.988* 65,E,0.997**	OG0006889
EVM0010068	0	1,S,0.998** 5,V,0.968* 7,V,0.998** 8,L,0.998** 892,R,0.989* 896,K,0.989*	OG0006891
EVM0006612	0	916,V,0.994** 918,M,0.993** 920,E,0.974*	OG0006904
EVM0013301	0	119,A,0.970* 123,G,0.999** 214,R,0.992** 215,M,0.999**	OG0006913
EVM0006077	0	81,A,0.992** 82,T,0.999** 103,E,0.995** 104,I,0.990* 105,N,0.996** 109,E,0.995** 112,E,0.999** 113,Q,0.993** 115,L,0.986* 118,T,0.995** 119,G,0.996** 120,K,0.995** 122,K,0.996**	OG0006945
EVM0011785	1e-09	270,K,0.996** 272,L,0.972* 274,K,0.969* 275,A,0.967*	OG0006964
EVM0005783	6.6e-08	23,H,0.985* 24,R,0.989* 26,Y,0.993** 29,L,0.968* 31,T,0.971* 32,E,0.997** 33,K,0.990** 34,E,0.997** 35,D,0.967* 38,L,0.953* 40,I,0.996** 41,D,0.994** 42,I,0.997** 43,V,0.994** 44,L,0.992** 45,Q,0.976* 46,T,0.985* 59,A,0.991** 61,A,0.997** 62,V,0.957* 67,I,0.997** 68,V,0.997** 69,H,0.994** 73,E,0.981* 74,F,0.998** 75,K,0.975* 77,M,0.968* 78,D,0.970* 86,A,0.997** 88,S,0.990* 91,K,0.987*	OG0006973
EVM0011113	0	425,A,0.990* 426,G,0.998** 427,P,0.999** 429,R,0.993** 433,S,0.999** 435,S,0.997** 436,T,0.999** 437,G,0.998** 438,P,0.997** 439,G,0.988* 442,G,0.970* 444,G,0.999** 446,G,0.987* 447,M,0.998** 448,G,0.998** 449,P,0.999** 454,S,0.997** 455,S,0.995** 456,S,0.999** 457,T,0.997** 458,G,0.986* 461,R,0.999** 463,G,0.959* 464,S,0.999** 465,S,0.997** 466,S,0.995** 467,S,0.999** 468,T,0.979* 472,R,0.999** …	OG0006977
EVM0001108	1.159e-06	508,T,0.969* 510,K,0.971*	OG0006987
EVM0009237	0	1,F,0.958* 4,A,0.967* 7,S,0.963* 13,T,0.986* 684,V,0.960* 686,Y,0.993**	OG0007004
EVM0005413	0	29,L,0.992** 267,V,0.994** 269,F,0.999** 270,R,0.993** 275,N,0.994** 276,A,0.998** 279,T,0.993** 280,S,0.998** 281,S,0.998** 282,A,0.999** 283,M,0.993** 285,L,0.994** 287,Y,0.993** 289,L,0.994** 291,K,0.999** 294,K,0.985* 295,R,0.992** 297,Q,0.999** 323,N,0.993** 325,S,0.998**	OG0007006
EVM0000478	0.000494651	254,V,0.983*	OG0007033
EVM0004452	1.11e-07	19,P,0.984* 21,V,0.954* 477,S,0.959* 481,S,0.955*	OG0007039
EVM0016125	0	60,P,0.996** 114,W,0.990** 115,L,0.998** 116,V,0.993** 117,P,0.994** 120,G,0.991** 128,S,0.999** 129,L,0.998** 131,L,0.993** 132,A,0.995** 133,A,0.980* 134,L,0.994** 137,K,0.985* 138,R,0.953* 139,F,0.973* 140,L,0.957* 144,G,0.989*	OG0007040
EVM0001713	0.00582811	572,Q,0.964*	OG0007062
EVM0005525	0.000742243	1354,N,0.980*	OG0007079
EVM0017003	0	130,Q,0.983* 131,R,0.992** 133,R,0.990** 137,N,0.990** 421,I,0.990* 425,D,0.991** 426,L,0.975* 427,K,0.999**	OG0007094
EVM0010397	0	34,L,0.989* 36,L,0.974* 37,L,0.955* 421,Q,0.973* 422,L,0.993** 423,S,0.996**	OG0007095
EVM0000601	0	147,G,0.992** 148,S,0.997** 149,S,0.993** 152,S,0.991** 154,A,0.999** 155,S,0.995** 156,V,0.995** 157,S,0.993** 162,A,0.991** 165,S,0.999** 169,L,0.992** 170,F,0.993** 171,G,0.991** 172,F,0.992** 178,K,0.995** 181,D,0.992** 183,N,0.993** 186,S,0.994** 187,A,0.993** 191,S,0.993** 192,S,0.996** 194,A,0.992** 204,V,0.999** 210,M,0.992** 211,K,0.960* 212,M,0.999** 216,S,0.999**	OG0007102
EVM0010509	3e-09	1,Q,0.984* 8,Q,0.978* 9,Q,0.981* 12,R,0.999**	OG0007118
EVM0003709	1.369e-05	202,A,0.961*	OG0007129
EVM0015168	0	67,R,0.996** 68,T,0.997** 69,P,0.984* 70,P,0.994** 72,T,0.997** 74,S,0.995** 82,T,0.999** 84,A,0.995** 89,R,0.990* 90,R,0.997** 91,S,0.999** 92,A,0.997** 96,R,0.990* 97,S,0.999** 100,W,0.991** 103,L,0.994** 105,S,0.999** 107,C,0.999** 108,R,0.997** 109,W,0.991** 110,R,0.990* 115,S,0.999** 117,R,0.990* 119,L,0.994** 123,M,0.999** 127,C,0.998** 138,E,0.999** 153,C,0.992** 154,C,0.994** 155,P,0.995*…	OG0007147
EVM0000407	0	698,G,0.978* 699,S,0.998** 701,Y,0.995** 705,R,0.980* 706,H,0.979* 707,L,0.980* 708,I,0.989* 711,L,0.992** 712,Y,0.997**	OG0007157
EVM0011702	3.4851e-05	560,S,0.967*	OG0007178
EVM0008945	0	367,V,0.995** 368,I,0.999** 370,C,0.997** 371,T,0.994**	OG0007196
EVM0008395	0	66,G,0.954* 67,K,0.996** 68,G,0.996** 69,F,1.000** 70,E,0.955* 71,L,0.996** 72,L,0.953* 74,I,0.996** 75,L,0.996**	OG0007212
EVM0015417	0	2412,T,0.970* 2414,E,0.970* 2420,E,0.971* 2422,T,0.970* 2423,P,0.958* 2433,D,0.973* 2436,N,0.996** 2437,N,0.960* 2438,S,0.970*	OG0007217
EVM0007624	0	310,F,0.989* 311,S,0.995** 313,Q,0.998**	OG0007219
EVM0004153	1.8e-08	1,C,1.000** 2,T,0.990* 3,C,1.000** 6,F,0.988* 7,L,0.994** 53,S,0.999** 54,F,0.997** 55,T,0.993** 56,K,0.999** 57,K,0.983* 60,R,0.996** 61,H,0.999** 62,G,0.999** 64,I,0.999**	OG0007232
EVM0001309	0	4,R,0.975* 7,E,0.999** 19,L,0.982* 20,A,0.977* 23,S,0.992** 27,F,0.969* 686,F,0.991**	OG0007234
EVM0009714	0	254,G,0.992** 256,D,0.998** 258,M,0.979* 260,N,0.989* 261,C,0.988* 262,C,0.993** 263,L,0.989*	OG0007254
EVM0013022	0	7,V,0.973* 12,F,0.991** 14,P,0.996**	OG0007298
EVM0003854	0	226,N,0.953* 227,S,0.959* 228,T,0.998** 230,V,1.000** 231,P,0.959* 232,D,1.000** 233,M,1.000** 234,L,0.994** 235,V,0.998** 251,N,0.953* 252,T,0.963* 253,E,0.958* 255,Q,0.958* 259,P,0.998** 261,M,0.991** 262,S,0.998** 263,D,0.998** 264,E,0.954* 265,E,0.958* 266,I,0.991** 268,E,0.998** 270,L,0.959* 271,R,0.999** 538,E,0.953*	OG0007303
EVM0009706	0	913,V,0.988* 914,F,0.988* 915,S,0.998** 916,L,0.997** 1098,I,0.972* 1099,W,0.997** 1100,L,0.986* 1101,D,0.988* 1103,V,0.973* 1104,L,0.988* 1140,S,0.988* 1141,G,0.993** 1144,G,0.987* 1146,E,0.987* 1147,E,0.998** 1149,S,0.996** 1150,H,0.959* 1151,H,0.978* 1153,S,0.997** 1154,P,0.998** 1161,Q,0.988* 1547,S,0.988* 1550,F,0.988*	OG0007314
EVM0006924	4.94e-07	1250,Q,0.980* 1251,T,0.952*	OG0007330
EVM0011595	9.232e-06	232,S,0.983* 233,A,0.977* 237,G,0.994**	OG0007396
EVM0001503	0	817,E,0.994** 820,H,0.993**	OG0007397
EVM0005499	0	40,T,0.980* 43,R,0.995** 44,K,0.979* 45,S,0.998** 46,L,0.994** 55,T,0.980* 84,P,0.993** 85,R,0.996** 87,H,0.980* 88,S,0.981* 90,L,0.981* 92,G,0.954* 438,T,0.958* 441,Q,0.980* 444,A,0.981* 446,M,0.995**	OG0007400
EVM0012070	0	169,F,0.995** 173,Y,0.994** 174,A,0.999** 175,Y,0.992** 179,C,0.993** 180,N,0.995** 181,Q,0.954* 182,C,0.987*	OG0007410
EVM0002152	6.783e-06	110,I,0.993** 112,Y,0.988*	OG0007435
EVM0003206	3.0085e-05	170,P,0.989*	OG0007451
EVM0007255	0	19,C,0.987* 20,F,0.994** 21,Q,0.988* 22,T,0.981*	OG0007454
EVM0004600	0	172,D,0.986* 177,V,0.987* 183,L,0.985* 184,V,0.993**	OG0007478
EVM0012890	0	471,N,0.995** 472,K,0.999** 477,V,0.996** 480,Q,0.999** 481,T,0.988* 483,E,0.977* 484,F,0.995**	OG0007496
EVM0014160	0	345,Y,0.951* 346,I,0.997** 348,K,0.999** 349,T,0.996** 357,E,0.998** 358,S,0.998** 359,Q,1.000** 361,R,0.994** 362,N,0.986* 363,Q,1.000** 364,Y,0.998** 365,L,0.999** 366,Q,0.995** 367,E,0.994** 368,Q,0.999** 370,G,0.951* 371,M,0.952* 374,Q,0.954* 382,Q,0.999** 383,Q,0.998** 384,S,0.997** 389,A,0.969* 391,Q,0.998**	OG0007516
EVM0003257	0	840,R,0.990** 841,F,0.954*	OG0007535
EVM0007622	0	156,K,0.995** 158,V,0.992** 160,H,0.986* 168,F,0.996** 169,S,1.000** 170,T,0.993** 171,R,1.000** 172,W,0.996** 175,R,0.996** 176,A,0.996** 179,G,0.999** 182,L,0.996** 183,L,0.993** 184,C,0.999**	OG0007545
EVM0004190	0	96,L,1.000** 97,M,0.999** 98,R,0.955* 99,T,0.999** 100,Q,0.997** 101,D,1.000** 103,M,0.995** 105,R,0.999** 106,V,0.991** 107,A,0.950* 108,E,1.000** 109,A,0.996** 110,K,0.956*	OG0007550
EVM0007856	0	14,S,0.976* 18,C,0.999** 19,L,0.978* 20,Q,0.992**	OG0007557
EVM0004453	8.1e-08	3,S,0.983*	OG0007576
EVM0011608	0	168,S,0.999** 169,V,0.955* 170,Q,0.987* 171,S,0.999** 172,L,1.000** 173,L,0.981* 181,L,0.962* 183,V,0.997** 185,A,0.958* 186,V,0.999** 187,C,0.955* 188,G,0.999** 190,C,0.953* 191,R,0.996** 192,F,1.000** 193,H,0.997** 194,L,0.956* 195,I,0.960* 196,A,0.998** 197,Q,0.998** 198,A,0.962* 199,C,0.963* 200,V,0.983* 201,A,0.998** 202,P,0.952* 203,R,0.995** 204,A,0.955* 206,S,1.000** 209,C,1.000** 211,T,0…	OG0007590
EVM0011624	0	103,D,0.990* 104,S,0.998** 105,A,0.987* 106,L,0.989* 107,V,0.991** 108,G,0.989* 111,I,0.998** 190,K,0.987* 207,L,0.994**	OG0007604
EVM0014378	5.87e-07	497,S,0.986* 500,S,0.977*	OG0007610
EVM0014372	0	41,S,0.998** 46,N,0.988* 51,Q,0.989* 53,A,0.989* 56,E,0.988* 58,P,0.990* 60,G,0.989* 487,V,0.989* 488,S,0.998** 489,A,0.998** 490,C,0.988* 491,S,0.990* 492,T,0.996**	OG0007622
EVM0007543	0	1495,N,0.991** 1496,E,0.999** 1499,S,0.990* 1500,M,0.992** 1501,Q,0.999** 1502,E,0.991** 1505,V,0.999** 1507,F,0.991** 1512,Q,0.994** 1521,Q,0.994** 1522,S,0.999** 1523,E,0.994** 1589,H,0.999** 1590,Q,0.995** 1591,A,0.997** 1593,N,0.996** 1594,L,0.995** 1597,K,0.990** 1598,Q,0.994** 1599,R,0.995** 1606,L,0.991** 1608,I,0.994** 1609,S,0.993** 1610,Q,0.994** 1611,D,0.988* 1617,A,0.997** 1618,L,0.99…	OG0007623
EVM0015241	0	235,N,0.999** 236,N,0.999** 238,H,1.000** 239,L,0.999** 240,T,1.000** 241,F,1.000** 242,S,1.000** 243,V,1.000** 244,L,0.991** 245,W,0.998** 246,K,0.983*	OG0007625
EVM0012130	0	165,M,0.987* 167,I,1.000** 173,H,0.992** 174,H,0.999** 176,E,0.999** 179,H,0.954* 181,T,0.987* 182,Y,0.964* 184,S,0.994** 185,F,0.998** 186,P,0.996** 187,G,0.982* 188,F,0.996** 191,C,0.969* 192,S,0.966* 195,S,0.971* 196,R,0.964* 198,L,0.993** 201,F,0.978* 202,A,0.972*	OG0007632
EVM0015335	5e-09	8,C,0.963*	OG0007654
EVM0010923	0	82,V,0.983* 83,P,0.998** 84,P,0.999** 86,I,0.985* 87,S,0.997** 88,N,0.995** 89,I,0.955* 91,S,0.998** 92,D,0.988* 95,V,0.998** 98,G,0.960* 99,S,0.999** 102,T,0.996** 103,L,0.994** 104,V,0.963* 105,C,0.999** 106,M,0.996** 107,A,0.998** 108,N,0.997** 110,R,1.000** 111,P,0.957* 113,P,0.950* 114,V,0.997** 115,I,0.990** 116,T,0.989* 117,W,1.000** 118,R,0.994** 119,H,0.973* 120,L,0.998** 123,T,0.999**	OG0007657
EVM0001142	0	281,Y,0.997** 283,L,0.988* 285,V,0.982* 291,R,0.976* 613,S,0.990*	OG0007659
EVM0015537	0	2,G,0.996** 3,P,0.997** 6,V,0.952* 7,P,0.996** 12,M,0.995** 13,V,0.990** 14,V,0.999** 17,L,0.960* 18,R,0.981* 22,F,0.999** 23,H,0.999** 24,V,0.964* 26,K,1.000** 27,C,0.997** 30,E,1.000** 33,K,0.999** 34,L,0.999** 35,K,1.000** 38,R,0.997** 40,V,0.980* 41,E,1.000** 42,K,0.996** 43,K,0.999** 44,K,1.000**	OG0007667
EVM0016091	4.7e-08	16,M,0.969* 17,E,0.978* 30,V,0.953* 31,V,0.967* 32,K,0.959*	OG0007669
EVM0015627	0	456,M,0.997** 457,H,0.990** 462,I,0.992** 463,K,0.993** 465,E,0.991** 468,E,0.984* 469,A,0.953* 470,V,0.992** 471,D,0.992** 476,S,0.992** 710,S,0.989* 711,C,0.998** 712,T,0.990** 713,I,0.993** 714,S,0.991** 715,K,0.990* 716,K,0.999** 717,K,0.999** 718,D,0.993** 719,K,0.999**	OG0007672
EVM0014695	0	204,E,1.000** 210,E,0.990** 212,D,1.000** 215,S,1.000** 216,E,0.989* 217,E,0.997** 219,E,0.997** 220,S,0.994** 221,E,0.999** 222,D,0.993** 223,E,0.993**	OG0007682
EVM0013056	0	2,G,0.992** 4,K,0.992** 5,K,0.992** 7,R,0.985* 15,F,0.993** 16,S,0.989* 20,S,0.955* 22,D,0.992** 293,C,0.994** 297,S,0.997** 298,Q,0.989* 397,Q,0.986* 398,Y,0.985* 399,D,0.999** 400,R,0.984* 403,N,0.993** 406,V,0.991** 407,H,0.991** 410,T,0.995**	OG0007685
EVM0008417	0	9,M,0.998** 11,K,0.997** 13,Y,0.956* 14,T,0.993** 15,S,0.999** 16,M,0.989* 23,V,0.996** 25,I,0.977* 26,S,0.993** 28,V,0.977* 29,G,0.997** 30,K,0.999** 31,K,0.999** 32,E,0.983* 34,K,0.996** 35,E,0.991** 39,K,0.999** 41,K,0.999** 43,P,0.998** 46,D,0.998** 47,Q,0.990** 48,L,0.997** 52,Q,0.989* 54,Y,0.998** 88,M,0.995** 89,I,0.955* 100,H,0.968* 101,S,0.993**	OG0007687
EVM0002426	0	1,P,0.996** 3,S,0.983* 6,T,0.996** 7,S,0.976* 10,R,0.986* 14,S,0.985*	OG0007719
EVM0001548	0	375,E,0.998** 472,E,0.998** 475,S,0.993**	OG0007732
EVM0011433	0	199,A,0.990* 200,E,0.970* 205,A,0.991** 360,D,0.988* 676,A,0.969* 677,L,0.987* 678,S,0.989* 679,S,0.999**	OG0007733
EVM0004427	0	526,E,0.994** 527,V,0.996** 528,S,0.996** 532,E,0.994** 534,S,0.999** 535,S,0.995** 538,P,0.994** 543,P,0.999** 546,M,0.993** 548,S,0.995** 550,N,0.994** 552,S,0.999** 554,A,0.999** 555,I,0.970* 556,G,0.994** 564,V,0.998** 566,N,0.994** 567,S,0.993** 569,S,0.995** 571,T,0.999** 572,H,0.994** 573,F,0.994** 574,F,0.992** 576,S,0.998** 577,F,0.999** 578,P,0.994** 579,S,0.994** 580,G,0.997** 584,T,0.…	OG0007817
EVM0011243	0	287,P,0.996** 288,A,0.954* 290,A,0.958* 292,A,0.999** 302,R,0.998** 303,R,0.993** 305,H,0.992** 308,A,0.992** 328,A,0.991**	OG0007818
EVM0017749	0	2,S,0.993** 3,F,0.993** 12,H,0.991** 13,S,0.998** 15,S,0.996** 137,I,0.980* 138,I,0.980* 139,R,0.987* 141,K,0.999** 142,V,0.993** 143,Q,0.999** 144,Q,0.989* 145,P,0.993** 147,H,0.993**	OG0007877
EVM0001413	0	35,F,0.996** 36,N,0.984* 39,I,0.992** 40,F,0.989* 197,M,0.998** 199,S,0.995** 200,P,0.992** 202,V,0.999** 204,R,0.999** 205,E,0.997** 206,L,0.966* 207,L,0.995** 209,L,0.999** 213,Q,0.996**	OG0007894
EVM0013318	0	72,N,0.994** 74,Q,0.998** 77,S,0.962* 78,S,0.991** 81,H,0.997** 83,L,0.985*	OG0007898
EVM0010788	0	69,S,0.983* 70,Q,0.975* 74,F,0.999** 76,Q,0.976* 78,M,0.991** 79,E,0.999** 81,L,0.990* 83,Q,0.994** 84,R,0.992** 85,R,0.998** 86,Q,0.987* 87,Q,0.995** 88,L,0.995** 90,Q,0.976* 91,R,0.995** 92,E,0.987*	OG0007943
EVM0012677	0.000149684	144,L,0.975* 145,L,0.976*	OG0007947
EVM0007698	0	23,I,0.990* 24,R,0.952* 27,R,0.994** 31,G,0.995** 38,S,0.990* 39,S,0.999** 40,K,0.971*	OG0008015
EVM0010677	0	4,L,0.978* 5,S,0.991** 6,L,0.999** 7,I,0.993** 8,I,0.999** 11,L,0.994** 12,S,0.999** 13,H,0.999** 15,V,0.998** 17,N,0.999** 28,S,0.999** 29,G,0.999** 34,I,0.976* 36,D,0.999** 39,G,0.999** 40,K,0.999** 41,S,0.973* 42,L,0.998** 43,A,0.994** 44,K,0.988* 45,W,0.996** 47,D,0.992** 49,R,1.000** 52,C,0.994** 53,V,0.992** 63,A,0.995** 64,C,0.999** 66,T,0.997** 196,I,0.999** 200,D,0.993** 203,E,0.999** 20…	OG0008068
EVM0009613	0	313,L,0.998** 314,P,0.990* 318,L,0.991** 322,E,0.989* 325,A,0.953* 326,C,0.991** 341,Y,0.999** 349,L,0.998** 350,F,0.999** 351,S,0.958*	OG0008135
EVM0000644	0	1,R,0.987* 3,K,0.985* 5,L,0.985* 6,C,0.971* 8,L,0.977*	OG0008141
EVM0007651	0.000484124	390,S,0.984* 429,P,0.992**	OG0008165
EVM0012579	0	475,S,0.999** 478,R,0.989* 905,S,0.988* 908,R,0.971* 910,C,0.986* 911,G,0.993** 912,T,0.994** 914,L,0.984* 915,A,0.986* 937,S,0.991** 938,F,0.993**	OG0008194
EVM0008757	0	543,S,0.984* 544,H,0.984* 547,S,0.986* 619,H,0.984*	OG0008271
EVM0002599	3.94e-06	204,E,0.986* 206,V,0.960* 207,A,0.969* 228,L,0.991**	OG0008328
EVM0006396	0	79,S,0.971* 592,H,0.998** 594,F,0.999** 595,V,0.994** 597,D,0.997** 598,R,0.972* 599,R,0.986* 600,S,0.998** 601,M,0.998** 602,P,0.999** 603,A,1.000** 604,G,0.967* 606,L,0.960* 607,Q,1.000** 608,P,0.964* 609,V,0.964* 616,G,0.992** 709,K,0.978* 710,T,0.998**	OG0008381
EVM0018228	0	106,L,0.996** 107,T,0.996** 111,H,0.996** 114,M,0.989* 116,V,0.991** 117,I,0.996** 118,L,0.996** 119,L,0.993** 121,C,0.996** 122,V,1.000** 123,T,0.996** 125,G,0.990** 126,M,0.986* 128,Q,0.996** 129,P,0.997** 130,Q,0.993** 131,S,0.999** 132,E,0.999** 134,C,0.996** 649,T,0.999** 650,L,0.996** 653,S,0.999** 654,A,0.996** 657,A,0.996** 658,I,0.996** 659,S,0.997** 660,L,0.999** 663,L,0.996** 664,P,0.9…	OG0008427
EVM0005852	0	1414,K,0.995** 1420,L,0.988*	OG0008447
EVM0016320	0	498,T,0.990* 500,A,0.980* 505,E,0.994** 506,S,0.998** 507,Q,0.990* 508,E,0.990* 522,A,0.990** 524,E,0.993** 525,T,0.990** 526,G,0.964*	OG0008449
EVM0012104	0	1,F,0.996** 488,N,0.998** 489,S,0.999** 490,I,0.998** 491,Q,1.000** 500,I,0.997** 509,Y,0.997** 514,S,0.999** 515,N,1.000** 517,S,1.000** 519,L,0.992** 520,K,1.000** 521,R,1.000** 522,C,0.997** 524,Q,0.991** 551,F,1.000** 552,H,1.000** 554,I,1.000** 555,L,0.997** 558,E,0.996** 559,I,0.996** 561,Q,0.997** 562,T,1.000** 564,T,0.997** 565,Q,0.996** 566,I,0.996** 569,G,0.998** 571,L,0.991** 573,Y,1.0…	OG0008465
EVM0011490	0	153,G,0.961* 155,P,0.992** 158,P,0.990** 159,P,0.994** 161,G,0.985* 162,A,0.974* 166,D,0.985* 168,A,0.952* 169,V,0.982* 175,W,0.996** 178,G,0.992** 180,G,0.996** 181,A,0.957* 182,S,0.992** 183,R,0.995** 184,P,0.996** 185,S,0.985* 188,T,0.995** 189,E,0.976* 190,S,0.996** 193,T,0.987* 198,M,0.997** 199,R,0.993** 204,S,0.991** 205,L,0.963* 206,G,0.993** 214,C,0.999** 215,K,0.999** 218,F,0.991** 219,…	OG0008506
EVM0007426	0	184,P,0.972* 189,S,0.954* 193,L,0.980* 195,F,0.992** 196,P,0.992** 197,P,0.992** 198,S,0.992** 206,L,0.993** 1032,C,0.992**	OG0008520
EVM0002057	1.4e-08	1,L,0.976* 2,L,0.989* 3,M,0.976* 10,P,0.989* 229,A,0.994**	OG0008567
EVM0018007	3.04e-07	45,A,0.993** 46,T,0.975*	OG0008580
EVM0006361	0	152,R,0.999** 164,V,0.955* 165,T,0.998** 166,S,0.999** 167,Q,0.996** 168,P,0.997** 170,V,0.997** 171,S,1.000** 173,V,0.984* 174,N,0.996** 177,G,0.999** 186,T,0.996** 187,L,0.962* 188,I,0.994** 189,I,1.000** 193,C,0.997** 194,D,0.995** 196,S,0.997** 198,Q,1.000** 200,N,0.996** 203,S,0.997**	OG0008595
EVM0014217	0	278,R,0.987* 279,G,0.996** 280,L,0.986* 283,G,0.991** 284,L,0.970* 288,C,0.976* 291,P,0.998** 293,L,0.991** 295,L,0.973* 297,A,0.999** 299,W,0.990* 300,V,0.971* 301,W,0.996** 302,D,0.975* 303,V,0.991** 304,A,0.992**	OG0008609
EVM0002769	0	246,V,0.994** 247,T,0.995** 248,H,0.992** 250,P,0.986*	OG0008620
EVM0004819	0	332,V,0.960* 336,S,0.998** 337,Q,0.997** 340,S,0.998** 342,E,0.958*	OG0008657
EVM0012157	0	225,D,0.996** 228,N,0.997** 230,T,0.997** 234,W,0.988* 235,E,0.991** 236,P,0.996** 295,T,0.998** 297,I,0.996** 299,T,0.997** 300,V,0.999** 301,G,0.998** 302,C,0.994** 303,S,0.995**	OG0008674
EVM0018358	0	183,S,0.985* 184,Q,0.993** 185,A,0.999** 186,C,0.999** 188,S,0.985* 189,P,0.999** 190,A,0.995** 191,I,0.994** 196,S,0.973* 197,T,0.993** 217,V,0.980* 220,S,0.999** 221,V,0.995** 222,M,0.997** 224,L,0.998** 241,W,0.992** 242,K,0.993** 243,T,0.999** 244,C,0.993** 246,E,0.994** 247,T,0.999** 248,F,0.999** 249,R,0.996** 250,M,0.954* 251,E,0.999** 253,S,0.993** 256,V,0.999**	OG0008685
EVM0015194	1.396e-05	300,W,0.996**	OG0008694
EVM0002607	0	121,S,0.988* 122,R,0.982* 128,A,0.972* 130,M,0.985* 131,G,0.996** 133,L,0.996**	OG0008761
EVM0016862	0	95,C,0.994** 96,V,0.993** 97,L,0.994** 98,G,0.994** 99,A,0.997**	OG0008763
EVM0002204	0	617,P,0.969* 622,G,0.997** 624,I,0.976* 625,I,0.970* 633,R,0.996** 635,K,0.979* 1544,V,0.958* 1546,D,0.997** 1547,S,0.968* 1548,E,0.972* 1556,L,0.966* 1558,L,0.993**	OG0008772
EVM0011575	0	2,S,0.992** 3,S,0.996** 4,I,0.991** 8,L,0.998** 9,A,0.997** 12,A,0.996** 13,P,0.999** 14,V,0.995** 15,A,0.953* 16,S,0.996** 17,S,0.999** 18,P,0.999** 19,I,0.996** 20,V,0.999** 21,T,0.999** 22,R,0.999** 26,Q,0.960* 27,Q,0.960* 28,L,0.999** 31,R,0.999** 32,G,0.999** 33,S,0.999** 34,T,0.952* 36,P,0.999** 37,C,0.996** 38,A,0.999** 40,G,0.996** 42,S,0.997** 43,Q,0.997** 44,I,0.950* 45,T,0.951* 46,S,0.…	OG0008888
EVM0006985	0	7,H,0.982* 9,P,0.991** 10,L,0.982*	OG0008908
EVM0017048	0	336,K,0.956* 337,S,0.974* 338,P,0.977* 340,F,0.974* 341,S,0.971* 342,F,0.997**	OG0008913
EVM0013965	9.03e-07	98,E,0.984* 100,S,0.991** 103,H,0.989* 106,G,0.990** 107,S,0.965* 111,L,0.988* 112,I,0.991** 114,G,0.986* 135,C,0.992**	OG0008983
EVM0001117	3.5754e-05	3,R,0.981* 279,K,0.982*	OG0008989
EVM0010689	0	40,C,0.951* 44,L,0.951* 46,L,0.951*	OG0008991
EVM0006111	0	1,L,0.973* 2,L,0.998** 3,A,0.999** 4,A,1.000** 5,R,0.982* 8,A,1.000** 10,S,0.999** 11,L,0.974* 12,T,0.996** 13,A,0.999** 14,R,1.000** 15,P,1.000** 16,S,0.999** 17,L,0.999** 18,S,0.976* 19,L,1.000** 20,A,0.998** 86,S,0.971* 101,S,1.000** 104,R,0.991** 105,L,0.999** 108,G,1.000** 109,Q,0.998** 110,C,0.975* 112,R,0.997** 113,N,0.975* 114,G,0.999** 115,W,0.974* 511,G,0.975* 515,S,0.974* 517,S,0.999**…	OG0009026
EVM0001216	0	278,T,0.989* 446,E,0.999** 455,G,0.993** 457,S,0.978* 462,P,0.997** 463,P,0.998** 464,L,0.958* 465,K,0.988* 466,D,0.988* 470,N,0.990* 471,Q,0.987* 472,N,0.988* 474,Y,0.998** 476,S,0.989* 478,V,0.975* 479,N,0.989* 481,S,0.997** 484,S,0.999** 485,I,0.973* 490,E,0.999** 500,Q,0.989* 505,E,0.987* 506,Y,0.989*	OG0009046
EVM0014385	1.25e-07	709,V,0.973* 710,V,0.972* 711,D,0.998** 712,A,0.990*	OG0009080
EVM0015648	0	993,H,0.978* 994,S,0.979* 995,G,0.980* 1265,T,0.980* 1266,P,0.979* 1273,T,0.980* 1274,G,0.968* 1275,T,0.991** 1277,P,0.978* 1279,E,0.979* 1280,C,0.993** 1452,L,0.978* 1453,F,0.954* 1454,L,0.997** 1455,I,0.997** 1456,S,0.996** 1457,V,0.997** 1458,L,0.978* 1459,L,0.997** 1460,S,0.979* 1462,F,0.979* 1463,F,0.978* 1465,R,0.980* 1466,I,0.997**	OG0009084
EVM0001469	0.00388883	1,A,0.975*	OG0009153
EVM0012333	0	13,P,0.994** 14,A,0.990* 615,A,0.992** 616,Y,0.995** 617,S,0.999** 621,Q,0.991** 631,E,0.988* 829,A,0.988* 833,P,0.997** 838,Q,0.971* 851,E,0.990** 856,L,0.996** 860,G,0.999** 863,G,0.993** 867,A,0.997** 1035,E,0.992**	OG0009183
EVM0007135	0	86,V,0.959* 140,P,0.977* 141,S,0.994** 143,C,0.972* 147,S,0.979* 150,Q,0.995** 151,I,0.994** 154,N,0.969* 155,K,0.993** 156,T,0.967* 157,K,0.991** 158,T,0.980* 159,P,0.984* 160,T,0.997** 162,P,0.970* 163,K,0.972* 164,E,0.994** 165,M,0.995** 167,T,0.997** 169,K,0.999** 170,N,0.981* 172,P,1.000** 173,T,0.999** 174,V,0.967* 175,L,0.961* 176,R,0.994** 177,G,0.997** 179,A,0.955* 180,Q,0.967* 181,G,1.0…	OG0009184
EVM0014429	0	79,A,0.989* 230,L,0.998** 231,M,0.995** 490,V,0.998** 518,L,0.988* 521,N,0.998**	OG0009212
EVM0009920	0	157,G,0.984* 159,Q,0.966* 167,P,0.987* 168,L,0.972* 169,A,0.998** 170,T,0.983* 171,C,0.969*	OG0009213
EVM0017067	0	2,L,0.955* 3,P,0.957* 8,S,0.965*	OG0009215
EVM0011770	0	685,Y,0.996** 686,N,0.986* 687,Y,0.996** 689,S,0.996** 690,S,0.999** 695,S,0.996** 696,V,0.969* 697,S,0.997**	OG0009227
EVM0002129	0	274,T,0.996** 275,S,0.995** 290,D,0.998** 301,G,0.999** 302,Q,0.998** 303,L,0.992** 309,F,1.000** 312,A,0.995** 315,A,0.995** 318,F,0.995**	OG0009304
EVM0010108	0	206,H,0.988* 207,H,0.988* 208,L,0.988* 210,S,0.998** 211,I,0.998** 212,S,0.988* 213,P,0.988*	OG0009362
EVM0002354	0	1,F,0.985* 28,C,0.997** 29,L,0.966* 249,D,0.988* 250,M,0.990* 257,E,0.985* 258,V,0.998** 263,S,0.985* 264,G,0.987* 265,H,0.985* 267,G,0.998** 268,S,0.987* 269,H,0.998** 270,E,0.984* 271,K,0.986* 273,G,0.964* 274,F,0.986* 277,S,0.985* 278,A,0.986* 279,S,0.987* 282,S,0.988*	OG0009409
EVM0011012	0	2390,T,0.997** 2391,Q,0.987* 2394,R,0.987* 2395,G,0.988*	OG0009418
EVM0009206	0	182,K,0.989* 185,T,0.988* 186,S,0.999** 202,L,0.979* 203,P,0.989*	OG0009432
EVM0016104	0	106,T,0.996** 107,E,0.997** 108,F,0.967*	OG0009436
EVM0008747	0	259,T,0.998** 261,P,0.998** 262,A,0.994** 263,D,0.999**	OG0009491
EVM0004708	0	4,V,0.994** 11,S,0.995** 31,R,0.998** 32,E,0.999** 36,Q,0.991** 38,S,0.998** 39,I,0.998** 48,Q,0.999** 49,C,0.996** 50,V,0.993** 51,L,0.982* 53,F,0.990**	OG0009527
EVM0006611	2e-09	53,A,0.984* 54,D,0.988*	OG0009530
EVM0004039	0	464,A,0.972* 467,R,0.986* 468,W,0.959* 471,T,0.975* 473,N,0.976* 474,H,0.996** 475,C,0.996** 476,L,0.989*	OG0009543
EVM0011999	0	343,L,0.991** 344,T,0.992** 345,K,0.999** 346,Q,0.999** 347,I,0.953* 350,Y,0.991** 353,G,0.992** 358,L,0.991** 359,L,0.992** 361,L,0.991**	OG0009587
EVM0002097	0	70,T,0.995** 72,S,0.994** 73,S,0.995** 74,S,0.999** 75,K,0.994** 426,A,0.990** 427,S,0.992** 707,I,0.994** 709,F,0.995** 710,N,0.998** 711,E,0.995** 712,F,0.977* 714,E,0.999**	OG0009601
EVM0010075	4e-09	3,A,0.996** 4,V,0.978* 5,S,0.999** 6,R,0.993**	OG0009602
EVM0011801	0	591,S,0.993** 631,I,0.986* 632,S,0.987* 635,N,0.997** 638,L,0.985* 639,F,0.999** 641,H,0.995** 729,T,0.985*	OG0009603
EVM0018052	0	65,K,0.980* 176,V,0.975* 177,S,0.990* 178,G,0.996** 179,R,0.979* 181,A,0.988* 184,L,0.999** 185,E,0.988* 186,A,0.997** 187,F,0.989* 188,F,0.988*	OG0009616
EVM0011952	0	811,L,0.989* 812,M,0.999** 815,F,0.999** 816,L,0.999** 817,L,0.971* 818,A,0.992** 819,G,0.999** 821,V,0.988* 822,G,0.999** 825,V,0.999** 826,I,0.989* 827,P,0.992** 829,V,0.999** 834,R,0.986* 835,H,0.999** 836,S,0.999** 839,A,0.999** 840,E,0.993** 849,K,0.986* 850,K,0.986* 852,K,0.988* 853,A,0.991** 854,W,0.967* 855,S,0.992** 856,E,0.989* 857,M,0.990* 871,I,0.989* 872,V,0.999**	OG0009618
EVM0015605	0.000371972	230,Q,0.996**	OG0009624
EVM0015659	0	97,C,0.968* 98,F,0.969* 100,S,0.991** 103,A,0.991** 104,T,0.961* 105,L,0.965* 107,S,0.967* 108,S,0.960* 111,V,0.969* 114,V,0.981* 115,T,0.963* 119,Q,0.993** 122,R,0.960* 124,C,0.995** 125,S,0.960* 144,C,0.995** 429,G,0.952* 430,T,0.994** 431,A,0.995** 432,P,0.999** 434,L,0.986* 436,D,0.994** 440,K,0.995** 442,E,0.999** 445,Y,0.994** 447,V,0.993** 448,G,0.999** 449,N,0.971* 451,A,0.997** 452,C,0.9…	OG0009629
EVM0015495	2e-09	46,P,0.997** 52,A,0.965* 54,P,0.998** 58,P,0.997** 63,S,0.968* 74,C,0.982* 78,P,0.986*	OG0009652
EVM0014782	0	2,D,0.991** 4,A,0.997** 457,F,0.990** 458,P,0.980* 466,S,0.998** 468,C,0.999**	OG0009659
EVM0013054	0	20,I,0.952* 21,T,0.964* 22,G,0.998** 23,H,1.000** 51,Y,1.000** 52,W,0.960* 53,D,0.995** 54,K,0.998** 60,R,0.954* 61,G,0.998** 65,H,0.956* 66,L,0.998** 67,T,0.996** 70,M,0.996** 72,E,0.998** 73,E,0.962* 76,N,0.998** 77,Y,1.000** 79,S,1.000** 80,S,0.998** 81,D,0.969* 82,E,1.000** 84,A,0.998** 85,L,0.999** 86,N,1.000** 87,F,0.991** 88,A,0.962* 90,L,0.998** 91,A,0.999** 93,M,0.995** 94,H,0.998** 95,H…	OG0009687
EVM0018112	0	250,V,0.974* 256,D,0.993** 258,S,0.997** 265,S,0.993** 266,T,0.994** 268,Y,0.993** 271,Q,0.994** 275,V,0.997** 283,V,0.999**	OG0009688
EVM0006552	2e-09	469,S,0.985* 473,T,0.989*	OG0009690
EVM0009257	0	108,I,0.953* 109,F,0.951* 110,Y,0.996** 111,M,1.000** 112,E,0.996** 116,E,0.995** 117,T,0.993** 118,S,0.996** 120,L,0.952*	OG0009701
EVM0006695	0	405,W,0.996** 407,C,0.984* 408,V,0.955* 409,K,0.984* 411,A,0.993** 412,G,0.965* 414,T,0.983* 415,G,0.983* 417,T,0.997** 418,L,0.998** 419,F,0.999** 420,S,0.998** 423,D,0.983* 424,T,0.984*	OG0009708
EVM0011663	0	1164,E,0.998** 1165,L,0.993** 1173,E,0.970* 1176,D,0.976* 1177,G,0.990* 1178,T,0.995** 1179,K,0.999** 1180,K,0.987*	OG0009709
EVM0003697	0	2,L,0.986* 5,S,0.999** 7,P,0.994** 12,L,0.994** 14,V,0.995** 207,G,0.999** 208,P,0.982* 211,Y,0.995** 213,I,0.993** 217,R,0.967*	OG0009725
EVM0012975	0	1,L,0.984* 2,C,0.997** 3,P,0.991** 4,P,0.991** 5,Q,0.993** 7,K,0.998** 8,V,0.982* 9,V,0.996** 14,L,0.961* 15,Q,0.991**	OG0009739
EVM0007539	0	232,Q,0.980* 234,C,0.995** 236,L,0.996** 237,P,0.996** 238,S,0.959* 239,S,0.980*	OG0009763
EVM0000962	0	213,S,0.971* 215,W,0.977* 218,Q,1.000** 219,Q,0.977* 220,L,0.999** 225,Q,0.973* 226,L,0.999** 227,A,0.999** 228,A,1.000** 229,S,0.998** 231,Q,0.977* 232,V,0.999** 233,S,1.000** 234,T,0.996** 235,T,0.996** 237,Q,0.976* 239,V,0.980* 240,Q,0.973* 241,A,0.999** 242,P,0.999** 517,D,1.000** 518,Q,0.997** 519,N,0.999** 520,A,0.999** 521,G,0.999** 522,I,0.999** 524,A,1.000** 525,R,0.995** 527,Q,0.988* 52…	OG0009766
EVM0017123	8.1738e-05	78,S,0.968* 81,Q,0.964*	OG0009771
EVM0000190	0	751,K,0.988* 1423,L,0.989* 1427,V,0.972* 1429,E,0.999** 1431,S,0.999** 1434,T,0.989* 1435,T,0.991** 1436,Y,0.990* 1437,K,0.998** 1439,K,0.990*	OG0009778
EVM0004012	0	268,L,0.995** 272,Q,0.985* 273,L,0.996** 275,W,0.995** 276,S,0.971* 277,G,0.999** 278,R,0.989* 279,R,0.989* 287,Q,0.999** 288,L,0.997** 289,R,0.956* 290,V,0.993** 292,R,0.999** 293,P,0.995** 295,A,0.992** 296,P,0.994** 298,L,0.996** 299,R,0.990** 302,P,0.995** 304,S,0.998** 310,P,0.997** 313,S,0.993** 314,P,0.995** 316,L,0.966* 319,G,0.995** 321,G,0.972* 324,G,0.998** 327,T,0.953* 328,R,0.967* 33…	OG0009785
EVM0010377	0	60,S,0.997** 70,P,0.997** 71,R,0.986*	OG0009920
EVM0008316	8e-09	174,S,0.991**	OG0009936
EVM0005648	0	197,I,0.998** 265,S,1.000** 266,D,0.994** 269,F,0.994** 271,L,0.991** 273,F,0.991** 274,E,0.995** 276,A,0.999** 278,K,0.992** 281,N,0.997** 282,K,0.997** 284,Q,0.995** 288,A,0.996** 289,P,0.998** 291,P,0.996** 292,P,0.996** 294,Q,1.000** 296,H,0.995** 297,R,0.999** 298,R,0.993** 453,Y,0.999** 456,V,1.000** 458,R,0.998** 459,S,0.999** 463,R,0.993** 464,P,0.994** 465,A,0.998** 472,K,0.993** 475,T,0…	OG0009954
EVM0002934	7.1034e-05	1,E,0.964*	OG0009963
EVM0016907	0	559,G,0.984* 560,K,0.998** 561,R,0.977*	OG0010035
EVM0010062	9e-09	887,R,0.994** 900,L,0.956*	OG0010040
EVM0001276	0	451,N,0.985* 870,L,0.992** 871,C,0.998** 872,K,0.997** 873,T,0.999** 874,K,0.996** 875,P,0.950* 876,Y,0.984* 877,A,0.957* 903,A,0.998** 904,P,0.999** 905,V,0.999** 906,F,0.997** 908,G,0.966* 910,R,0.997** 912,Y,0.997** 915,K,0.981* 916,K,1.000** 918,L,0.997** 919,R,0.997** 920,S,0.999** 921,T,0.955* 922,S,0.957* 923,R,0.958* 926,R,0.999** 927,K,1.000** 929,E,0.999** 930,S,0.998** 932,E,1.000** 93…	OG0010100
EVM0009539	0	98,R,0.999** 99,A,0.995** 102,R,0.996** 103,C,0.996** 106,S,0.995** 108,C,0.996** 110,C,0.999** 111,L,0.973* 112,A,0.996** 113,L,0.997** 114,K,0.995** 116,R,0.993** 119,A,0.997** 120,H,0.974* 131,K,0.994** 132,T,0.994** 133,S,0.999** 134,S,0.997** 136,Q,0.996** 140,C,0.997** 141,T,0.976* 142,Q,0.997**	OG0010218
EVM0000989	0	34,A,0.994** 37,S,0.996** 39,S,0.961* 40,S,0.998** 50,D,0.993** 265,C,0.986* 267,R,0.992** 367,L,0.996** 368,K,0.997** 370,Q,0.998**	OG0010425
EVM0001186	7.477e-05	531,D,0.991** 532,G,0.968* 584,R,0.968*	OG0010494
EVM0009300	9e-09	510,D,0.977* 513,Q,0.977* 514,S,0.998** 515,S,0.977* 517,K,0.977* 558,K,0.997** 691,T,1.000**	OG0010511
EVM0000520	0	76,K,0.999** 77,C,0.998** 78,P,0.989* 79,S,0.989* 82,V,0.976* 85,N,0.989* 86,M,0.998** 87,T,0.996** 88,G,0.999** 730,R,0.989*	OG0010536
EVM0002657	0	740,V,0.973* 762,L,0.964* 769,P,0.966* 781,C,0.956* 793,T,0.980* 906,A,0.957* 912,A,0.987* 914,V,0.991** 918,Q,0.997** 922,V,0.998** 923,L,0.983* 929,L,0.985* 931,E,0.986* 944,L,0.997** 951,V,0.956* 952,P,0.999** 953,T,0.984* 955,V,0.990** 958,I,0.970* 959,C,0.997** 960,S,0.984* 963,C,0.996** 964,S,0.981* 968,H,0.997** 971,A,0.990** 973,A,0.989* 975,S,0.993** 979,T,0.981* 981,T,0.972* 990,S,0.993…	OG0010592
EVM0014112	0	1,S,0.991** 2,L,0.995** 3,M,0.965* 4,L,0.963* 9,F,0.990* 438,Q,0.989* 439,A,0.991** 440,P,0.990** 442,F,0.991** 443,F,0.999**	OG0010612
EVM0007580	2e-09	288,K,0.971* 289,D,0.973*	OG0010636
EVM0010478	2.1e-08	438,K,0.970*	OG0010677
EVM0011525	0	141,N,0.995** 143,I,0.994** 145,S,0.994** 146,F,0.999** 147,L,0.995** 148,S,0.996** 149,T,0.994** 155,T,0.996** 156,P,0.978* 158,S,0.999** 159,K,0.999** 162,Y,0.994** 163,K,0.961* 167,R,0.993** 169,P,0.976* 171,S,0.999** 172,I,0.996** 173,R,0.999** 175,C,0.984* 176,S,0.998**	OG0010679
EVM0013111	0	235,T,0.960* 236,Y,0.957* 237,Q,0.960* 238,R,0.996** 240,S,0.986*	OG0010684
EVM0007735	0	1127,S,0.998** 1128,K,0.998** 1130,L,0.981* 1131,H,0.963* 1133,K,0.998** 1134,L,0.989* 1136,Y,0.989* 1137,V,0.990* 1140,D,0.999** 1141,E,0.998** 1142,Q,0.989* 1143,I,0.964* 1144,R,0.986* 1145,L,0.989* 1148,H,0.989* 1149,S,0.992** 1150,Q,0.998** 1151,S,0.964* 1152,H,0.998** 1153,S,0.990*	OG0010705
EVM0016769	0	29,F,0.982* 30,L,0.951* 31,S,0.986*	OG0010706
EVM0008556	0	1052,C,0.989* 1055,K,0.997** 1057,G,0.987* 1059,R,0.985* 1060,K,0.986* 1061,V,0.992** 1062,G,0.998** 1063,V,0.986* 1066,C,0.998** 1067,Q,0.980* 1189,A,0.987* 1194,P,0.987*	OG0010716
EVM0013123	0	1,K,0.990** 2,T,0.997** 3,K,0.998** 4,V,0.989* 5,G,0.993** 8,Q,1.000** 9,L,0.985* 10,S,0.950* 11,F,0.997** 14,Q,0.999** 15,S,0.997** 16,L,0.955* 18,L,0.997** 20,T,0.957* 22,E,0.956* 24,A,0.997** 25,E,0.996** 29,V,0.990* 30,I,0.997** 32,Q,0.960* 34,E,0.956* 35,E,0.959* 36,F,0.996** 37,D,0.958* 39,L,0.999** 40,E,0.993** 41,A,0.997** 42,L,1.000** 44,L,0.996** 47,N,0.996** 48,T,0.997** 50,G,0.998** 5…	OG0010720
EVM0010724	0	114,D,0.954* 115,N,0.989* 116,F,0.998** 118,S,0.999** 120,T,0.998** 126,V,0.992** 229,V,0.987* 231,E,0.991** 232,R,0.986* 236,E,0.991** 241,L,0.990* 242,R,0.990* 244,L,0.990* 245,R,0.993** 261,T,0.990** 262,V,0.991** 265,Q,0.997** 266,Y,0.998** 267,A,0.990** 268,N,0.996** 269,S,0.991** 270,I,0.999** 272,E,0.991** 274,V,0.988* 275,S,0.992** 278,E,0.996** 279,C,0.990* 280,P,0.991** 283,T,0.950* 291…	OG0010739
EVM0002756	0	197,H,0.965* 220,I,0.984* 527,C,0.996**	OG0010763
EVM0018054	0	91,S,0.994** 198,R,0.997** 199,T,0.991** 201,K,0.999** 202,P,0.992** 203,S,0.991** 205,V,0.974*	OG0010784
EVM0010765	0	115,G,0.966* 116,V,0.997** 118,C,0.998** 120,Y,0.983* 121,R,0.998** 124,E,0.997** 125,L,0.994** 126,V,0.982*	OG0010789
EVM0009513	0	6,E,0.995** 8,A,0.999** 11,S,0.998** 12,R,0.998** 16,E,0.999** 18,R,0.955* 20,A,1.000** 21,R,1.000** 22,L,0.983* 23,R,0.954* 24,C,0.958* 26,R,0.973* 27,S,0.998** 28,C,0.998** 29,R,1.000** 30,G,0.969* 33,R,0.968* 34,L,0.999** 36,A,0.955* 37,P,1.000** 39,P,1.000** 43,G,0.997** 44,D,1.000** 45,L,0.961* 48,S,0.998** 54,R,0.967* 55,C,0.999** 57,E,1.000** 58,P,0.960* 60,L,0.997** 61,G,0.998** 65,R,0.99…	OG0010798
EVM0002842	0	79,Q,0.997** 84,G,0.993** 96,C,0.995** 111,R,0.998** 112,T,0.997** 113,P,0.992** 116,M,1.000** 118,S,0.999** 119,E,0.997** 120,N,0.992** 123,C,0.986* 127,A,0.995** 152,L,0.999** 153,Q,0.994**	OG0010800
EVM0008460	0	203,K,0.963* 204,M,0.958* 206,E,0.955* 208,L,0.998** 209,R,0.997** 214,L,0.956* 215,A,0.997** 216,A,0.995** 217,A,0.960* 218,T,0.997** 219,A,0.957* 221,E,1.000** 222,L,0.994** 226,T,0.958* 227,G,0.997** 231,P,0.997** 232,R,0.994** 233,E,0.992** 234,A,0.996**	OG0010817
EVM0009916	1e-09	468,S,0.991** 469,Y,0.973*	OG0010832
EVM0017791	0	45,A,0.994** 46,Y,0.999** 47,M,1.000** 48,I,0.962* 49,F,0.996** 50,L,1.000** 52,L,0.999** 53,F,0.999** 54,F,1.000** 55,L,0.997** 56,K,0.978* 57,K,1.000** 58,W,0.993** 60,A,0.994** 61,N,0.995** 62,K,0.996** 63,S,1.000** 64,F,0.994** 65,K,1.000** 66,H,0.996** 67,F,1.000** 68,S,1.000** 69,R,0.994**	OG0010838
EVM0001697	0	20,S,0.998** 22,W,0.998** 23,L,0.998** 24,Q,0.999** 25,S,0.999** 26,M,0.993**	OG0010842
EVM0003131	0	520,V,0.999** 735,M,0.979* 736,A,0.999** 738,L,0.986* 739,Q,0.994** 740,L,0.992** 743,T,0.979* 746,L,0.998** 830,T,0.992** 836,P,0.998** 837,S,0.993** 839,Q,0.999** 840,S,0.994** 841,S,0.998** 844,S,0.996** 848,Q,0.991** 850,L,0.993** 851,K,0.995** 854,I,0.978* 858,K,0.999** 859,T,0.978* 860,A,0.993** 861,L,0.998** 862,F,0.998** 864,Q,0.990** 865,A,0.993** 868,S,0.993** 869,G,0.991** 870,Q,0.991*…	OG0010852
EVM0013634	0	8,D,0.974* 9,S,0.996** 11,I,0.992** 18,P,0.991**	OG0010868
EVM0008312	0	282,L,0.973* 283,L,0.983* 284,G,0.999** 285,L,1.000** 286,C,0.999** 288,P,1.000** 289,R,0.974* 331,G,0.963* 332,A,0.974*	OG0010872
EVM0003488	0	2137,T,1.000** 2139,V,0.997** 2140,K,1.000** 2141,H,1.000** 2142,P,0.998** 2144,Y,1.000** 2145,P,0.952* 2146,C,0.998** 2147,M,0.998** 2148,A,0.998** 2151,S,0.998** 2154,L,0.998** 2155,F,0.998** 2156,Q,0.994** 2157,T,0.993** 2158,Y,0.997** 2168,L,0.998** 2169,R,0.998**	OG0010896
EVM0006351	0	1,P,0.995** 3,G,0.976* 4,S,0.971* 14,H,0.987* 590,L,0.963* 591,D,0.998** 594,K,0.987* 595,K,0.998** 599,V,0.986* 652,A,0.996**	OG0010904
EVM0013483	0	163,Q,0.961* 322,W,0.996** 323,R,0.985* 325,L,0.990* 326,C,0.987* 329,R,0.998** 330,Q,0.982* 332,S,0.977* 333,G,0.986* 339,G,0.964* 345,A,0.998** 347,G,0.979* 349,S,0.998**	OG0011066
EVM0012392	0	1791,S,0.986* 1792,V,0.985* 1793,Q,0.998** 1794,Y,0.984* 1795,T,0.989* 1796,S,0.984* 1797,W,0.998** 1798,S,0.984* 1799,L,0.975* 1800,P,0.985* 1801,S,0.997** 1802,W,0.956* 1804,V,0.998** 1807,V,0.985* 1810,F,0.996**	OG0011097
EVM0013261	0	991,P,0.994** 1005,A,0.998** 1009,D,0.985* 1010,S,0.992** 1011,P,0.998** 1012,I,0.992** 1016,P,0.994** 1017,S,0.995** 1020,Q,0.996** 1023,A,0.997** 1027,S,0.998** 1028,A,0.992** 1029,G,0.999** 1030,L,0.999** 1036,P,0.992** 1040,A,0.998** 1042,R,0.981* 1049,A,0.998** 1054,C,0.992** 1058,P,0.991** 1097,N,0.994** 1100,Y,0.999** 1112,S,0.995** 1113,A,0.991** 1119,V,0.994** 1122,E,0.995** 1123,Q,0.992…	OG0011134
EVM0002281	0	2,Y,0.976* 5,E,0.990** 6,G,0.977* 7,W,0.973* 10,E,0.997**	OG0011185
EVM0005317	4.87e-07	16,T,0.970* 17,P,0.995** 18,P,0.968* 19,G,0.988* 20,P,0.985* 21,P,0.968* 23,P,0.991** 25,A,0.990** 27,S,0.992** 28,P,0.959* 30,P,0.950* 39,P,0.988* 40,T,0.992** 149,R,0.969* 153,Q,0.970* 155,A,0.955* 158,F,0.982* 159,V,0.985* 163,C,0.976* 165,R,0.969* 166,H,0.954* 171,Y,0.988*	OG0011429
EVM0012669	0	318,L,0.996** 320,D,0.998** 321,L,0.992** 322,W,0.999** 324,F,0.999** 325,R,0.998** 326,S,0.997** 327,C,0.991** 328,F,0.990* 329,V,0.990* 330,Y,0.990** 331,V,0.990** 332,L,0.990** 333,I,0.991**	OG0011592
EVM0012918	0	1040,A,0.983* 1043,R,0.974* 1044,K,0.998** 1045,H,0.956* 1047,K,0.977* 1049,E,0.997** 1050,H,0.975*	OG0011598
EVM0002601	0	85,W,0.994** 103,R,0.999** 112,L,0.998** 117,Q,0.999** 495,P,0.994** 496,S,0.972* 503,S,0.989* 516,P,0.953* 523,P,0.998** 535,S,0.956* 537,P,0.999** 538,S,0.960* 539,S,0.991** 541,Q,0.999** 552,P,0.989*	OG0011615
EVM0012177	4.41e-07	23,S,0.976*	OG0011620
EVM0007726	0	6,S,0.999** 7,S,0.997** 10,S,0.996** 11,S,0.995** 12,P,0.994** 16,P,0.993** 17,S,0.995** 18,S,0.992** 20,P,0.996** 23,D,0.999** 25,Q,0.996** 26,Q,0.994** 27,K,1.000** 28,E,0.992** 32,G,0.996** 34,A,0.997** 36,P,0.996** 37,C,0.999** 38,A,0.990** 39,K,0.999** 57,K,0.988* 60,H,0.996** 96,S,0.994** 97,N,0.992** 99,R,0.964* 120,S,0.998** 121,L,0.963* 129,S,0.992** 130,D,0.999** 132,A,0.996** 135,Q,0.9…	OG0011641
EVM0003164	0	219,S,0.997** 221,S,0.962* 224,F,0.994** 228,M,0.979* 230,D,0.979* 232,F,0.980* 234,C,0.977* 235,S,0.979*	OG0011658
EVM0011417	7e-09	24,I,0.988* 26,G,0.971* 27,L,0.996** 160,S,0.988* 161,K,0.979* 163,S,0.999**	OG0011668
EVM0002167	1.18e-07	713,Q,0.952* 714,P,0.980*	OG0011681
EVM0011605	0	221,Q,0.999** 222,D,0.992** 223,S,0.964* 225,H,0.988* 237,P,0.952* 238,H,0.992** 239,K,0.999** 241,I,0.999** 242,S,0.991** 247,T,0.989* 248,D,0.999** 250,I,0.957* 259,N,0.991** 260,Y,0.991** 400,I,0.999** 401,Q,0.991** 402,K,0.993** 404,E,0.991**	OG0011685
EVM0009383	2.94e-07	53,V,0.994** 55,L,0.993** 56,K,0.999**	OG0011787
EVM0016636	0	917,P,0.991** 1004,R,0.996** 1005,Y,0.999** 1006,S,0.990** 1065,Q,0.990** 1068,P,0.976* 1069,N,0.990* 1070,W,0.990** 1072,L,0.994** 1074,N,0.999** 1076,G,0.993** 1079,L,0.998** 1080,S,0.990* 1082,S,0.991** 1084,F,0.991** 1087,A,0.991** 1088,P,0.998** 1090,S,0.991** 1247,Q,0.984* 1248,Q,0.991** 1249,S,0.995**	OG0011807
EVM0003946	0	470,S,0.995** 471,E,0.994** 472,I,0.994**	OG0011835
EVM0002123	3.7198e-05	107,A,0.959*	OG0011855
EVM0006272	0.000224605	449,G,0.971*	OG0012110
EVM0007542	0	613,I,0.982* 621,P,0.998** 624,A,0.998** 626,Q,0.999** 627,F,0.992** 629,R,0.998** 631,L,0.992** 632,Y,0.999** 633,L,0.951* 634,I,0.983* 635,R,0.999** 638,T,0.998** 639,E,0.999** 641,Q,0.986* 643,R,0.993** 644,Q,0.985* 646,Q,0.991** 648,D,0.993** 649,Q,0.999** 650,K,0.992** 653,S,0.992** 668,S,0.998** 669,V,0.984* 670,S,0.999**	OG0012212
EVM0007318	0.000674303	54,S,0.973*	OG0012577
EVM0006660	0	1,P,0.998** 2,A,0.985* 3,L,0.993** 7,R,0.981* 586,R,0.999** 587,P,0.998** 589,I,0.985*	OG0012578
EVM0016350	0	45,D,0.989* 46,G,0.988* 49,C,0.987*	OG0012622
EVM0002786	0	155,A,0.992** 158,H,0.999** 164,W,0.991** 166,A,0.996** 167,R,0.993** 168,S,0.999** 169,W,0.991** 171,P,0.966* 172,L,0.998** 173,L,0.995** 174,L,0.999** 175,Q,0.984*	OG0012686
EVM0016712	0	222,V,0.983* 229,E,0.981* 230,A,0.989*	OG0012707
EVM0013930	0	491,V,0.994** 492,W,0.987* 493,R,0.986* 494,T,0.982* 495,A,0.995** 497,S,0.984* 620,R,0.993** 623,K,0.998** 625,K,0.970* 627,E,0.988* 628,G,0.992** 630,D,0.981* 634,P,0.981*	OG0012747
EVM0006528	0	2,A,0.990* 4,A,0.987* 8,W,0.980* 11,A,0.990** 13,L,0.962* 17,S,0.995** 695,S,0.997** 697,R,0.994** 703,I,0.996** 712,E,0.993** 713,S,0.999** 716,N,0.990**	OG0012780
EVM0001879	4.746e-06	5,P,0.997** 6,V,0.975*	OG0012795
